# Supplementary material for: ﻿Resolving issues in the genus Dioxys (Hymenoptera, Megachilidae, Dioxyini) in the West Palaearctic with a new identification key
Source: Zookeys. 2025 Feb 10;1226:261–302. doi: 10.3897/zookeys.1226.138377 (PMC11833307; doi:10.3897/zookeys.1226.138377)
Supplement: XML Treatment for Dioxys atlanticus [file zookeys.1226.138377-treatment2.xml]

<!DOCTYPE tp:taxon-treatment
  PUBLIC "-//TaxonX//DTD Taxonomic Treatment Publishing DTD v0 20100105//EN" "tax-treatment-NSO.dtd">
<tp:taxon-treatment xmlns:tp="http://www.plazi.org/taxpub"><tp:treatment-meta><kwd-group><label>Taxon classification</label><kwd>
                <named-content content-type="kingdom">Animalia</named-content>
              </kwd><kwd>
                <named-content content-type="order">Hymenoptera</named-content>
              </kwd><kwd>
                <named-content content-type="family">Megachilidae</named-content>
              </kwd></kwd-group><mixed-citation publication-type="journal"><person-group><name><surname>Wood</surname><given-names>T. J.</given-names></name></person-group><article-title>﻿Resolving issues in the genus <italic><tp:taxon-name><tp:taxon-name-part taxon-name-part-type="genus" reg="Dioxys">Dioxys</tp:taxon-name-part></tp:taxon-name></italic> (<tp:taxon-name><tp:taxon-name-part taxon-name-part-type="order">Hymenoptera</tp:taxon-name-part></tp:taxon-name>, <tp:taxon-name><tp:taxon-name-part taxon-name-part-type="family">Megachilidae</tp:taxon-name-part></tp:taxon-name>, <tp:taxon-name><tp:taxon-name-part taxon-name-part-type="tribe">Dioxyini</tp:taxon-name-part></tp:taxon-name>) in the West Palaearctic with a new identification key</article-title><source>Zookeys</source><day>10</day><month>02</month><year>2025</year><volume>1226</volume><fpage>261</fpage><lpage>302</lpage><pub-id pub-id-type="doi">10.3897/zookeys.1226.138377</pub-id></mixed-citation></tp:treatment-meta><tp:nomenclature><label>﻿2.</label><tp:taxon-name>
              <object-id xmlns:xlink="http://www.w3.org/1999/xlink" content-type="arpha" xlink:type="simple">247EE566-F026-54FB-8AA5-389D9F0FA9A7</object-id>
              <tp:taxon-name-part taxon-name-part-type="genus" reg="Dioxys">Dioxys</tp:taxon-name-part>
              <tp:taxon-name-part taxon-name-part-type="species" reg="atlanticus">atlanticus</tp:taxon-name-part>
            </tp:taxon-name><tp:taxon-authority>Saunders, 1904</tp:taxon-authority><xref ref-type="fig" rid="F5">Figs 5A–F</xref><xref ref-type="fig" rid="F6">, 6A–F</xref><tp:nomenclature-citation-list><tp:nomenclature-citation><tp:taxon-name>
                  <tp:taxon-name-part taxon-name-part-type="genus" reg="Dioxys">Dioxys</tp:taxon-name-part>
                  <tp:taxon-name-part taxon-name-part-type="species" reg="atlantica">atlantica</tp:taxon-name-part>
                </tp:taxon-name><comment>Saunders, 1904: 232, ♀♂ [Spain: Tenerife, <named-content xmlns:xlink="http://www.w3.org/1999/xlink" content-type="dwc:institutional_code" xlink:title="Natural History Museum, London, United Kingdom" xlink:href="http://grbio.org/institution/natural-history-museum-london" xlink:type="simple">NHMUK</named-content>, examined].</comment></tp:nomenclature-citation></tp:nomenclature-citation-list></tp:nomenclature><tp:treatment-sec sec-type="material" id="SECID0E65AG"><title>Material examined.</title><p><bold>Spain</bold> • 1♂, 1♀; Santa Cruz [Tenerife]; 4 Apr. 1904; A.E. Eaton leg.; <named-content xmlns:xlink="http://www.w3.org/1999/xlink" content-type="dwc:institutional_code" xlink:title="Natural History Museum, London, United Kingdom" xlink:href="http://grbio.org/institution/natural-history-museum-london" xlink:type="simple">NHMUK</named-content> (<bold><italic>syntypes</italic></bold>) (Figs <xref ref-type="fig" rid="F5">5A–F</xref>, <xref ref-type="fig" rid="F6">6A–F</xref>) • 1♀; Gran Canaria, Santa Lucia [Santa Lucía de Tirajana]; 800 m a.s.l.; 15 Jan. 2001; H. &amp; I. v. Oorschot leg.; <named-content xmlns:xlink="http://www.w3.org/1999/xlink" content-type="dwc:institutional_code" xlink:title="Naturalis Biodiversity Center, Leiden, the Netherlands" xlink:href="http://grbio.org/institution/national-museum-natural-history-naturalis" xlink:type="simple">RMNH</named-content>; ZMA.INS.5142848 • 1♀; Gran Canaria, Bco. Tasartea [Barranco de Tasarte]; 21 Mar. 1987; F. de la Roche leg.; B. Tkalců det.; <abbrev xmlns:xlink="http://www.w3.org/1999/xlink" content-type="institution" xlink:title="Oberösterreiches Landesmuseum, Linz, Austria" id="ABBRID0E36AG" xlink:type="simple">OÖLM</abbrev>.</p><fig id="F5" position="float" orientation="portrait"><object-id xmlns:xlink="http://www.w3.org/1999/xlink" content-type="doi" xlink:type="simple">10.3897/zookeys.1226.138377.figure5</object-id><object-id xmlns:xlink="http://www.w3.org/1999/xlink" content-type="arpha" xlink:type="simple">5A7649BF-ECFC-585C-94B2-9C51EFBFB3C2</object-id><label>Figure 5.</label><caption><p><italic><tp:taxon-name><tp:taxon-name-part taxon-name-part-type="genus" reg="Dioxys">Dioxys</tp:taxon-name-part><tp:taxon-name-part taxon-name-part-type="species" reg="atlanticus">atlanticus</tp:taxon-name-part></tp:taxon-name></italic> Saunders, 1904, female syntype (<named-content xmlns:xlink="http://www.w3.org/1999/xlink" content-type="dwc:institutional_code" xlink:title="Natural History Museum, London, United Kingdom" xlink:href="http://grbio.org/institution/natural-history-museum-london" xlink:type="simple">NHMUK</named-content>) <bold>A</bold> label details <bold>B</bold> habitus, profile view <bold>C</bold> head, frontal view <bold>D</bold> mesosoma, dorsolateral view <bold>E</bold> terga, dorsal view <bold>F</bold> T6, dorsal view.</p></caption><graphic xmlns:xlink="http://www.w3.org/1999/xlink" xlink:href="zookeys-1226-261_article-138377__-g005.jpg" position="float" orientation="portrait" xlink:type="simple" id="oo_1246627.jpg"><uri content-type="original_file" xlink:type="simple">https://binary.pensoft.net/fig/1246627</uri></graphic></fig></tp:treatment-sec><tp:treatment-sec sec-type="remarks" id="SECID0EKBBG"><title>Remarks.</title><p>Discussion of the species and its distribution is required. In addition to Tenerife and Gran Canaria, <xref ref-type="bibr" rid="B4">Bogusch (2023)</xref> mentioned also Lanzarote citing <xref ref-type="bibr" rid="B16">Hohmann et al. (1993)</xref>, Egypt citing <xref ref-type="bibr" rid="B46">Warncke (1977)</xref>, and newly recorded the species from Sardinia based on novel records. Each of these points requires dissection.</p><p>The record(s) from Lanzarote are difficult to interpret because of the subsequent description of <italic><tp:taxon-name><tp:taxon-name-part taxon-name-part-type="genus" reg="Dioxys">D.</tp:taxon-name-part><tp:taxon-name-part taxon-name-part-type="species" reg="lanzarotensis">lanzarotensis</tp:taxon-name-part></tp:taxon-name></italic> (see Section 8). It is possible that specimens of the then unknown <italic><tp:taxon-name><tp:taxon-name-part taxon-name-part-type="genus" reg="Dioxys">D.</tp:taxon-name-part><tp:taxon-name-part taxon-name-part-type="species" reg="lanzarotensis">lanzarotensis</tp:taxon-name-part></tp:taxon-name></italic> were unwittingly determined as <italic><tp:taxon-name><tp:taxon-name-part taxon-name-part-type="genus" reg="Dioxys">D.</tp:taxon-name-part><tp:taxon-name-part taxon-name-part-type="species" reg="atlanticus">atlanticus</tp:taxon-name-part></tp:taxon-name></italic>, since the two are similar in size and colouration; the type specimen of <italic><tp:taxon-name><tp:taxon-name-part taxon-name-part-type="genus" reg="Dioxys">D.</tp:taxon-name-part><tp:taxon-name-part taxon-name-part-type="species" reg="lanzarotensis">lanzarotensis</tp:taxon-name-part></tp:taxon-name></italic> was captured on 3 March 1987 (<xref ref-type="bibr" rid="B45">Tkalců 2001</xref>: 49), it may have formed the basis of the report of <xref ref-type="bibr" rid="B16">Hohmann et al. (1993)</xref>. The records from southern Egypt (Luxor, Abydos Baliana), as written, do not make ecological or morphological sense. <xref ref-type="bibr" rid="B46">Warncke (1977</xref>: 278) says that the morphological differences between <italic><tp:taxon-name><tp:taxon-name-part taxon-name-part-type="genus" reg="Dioxys">D.</tp:taxon-name-part><tp:taxon-name-part taxon-name-part-type="species" reg="atlanticus">atlanticus</tp:taxon-name-part></tp:taxon-name></italic> and North African <italic><tp:taxon-name><tp:taxon-name-part taxon-name-part-type="genus" reg="Dioxys">D.</tp:taxon-name-part><tp:taxon-name-part taxon-name-part-type="species" reg="cinctus">cinctus</tp:taxon-name-part></tp:taxon-name></italic> (Jurine, 1807) are extremely slight, citing slightly finer punctation of T3–T6, that the female S6 is more rounded, and the male has similarly long pointed teeth medially on the margin of S4. Examination of the two syntypes of <italic><tp:taxon-name><tp:taxon-name-part taxon-name-part-type="genus" reg="Dioxys">D.</tp:taxon-name-part><tp:taxon-name-part taxon-name-part-type="species" reg="atlanticus">atlanticus</tp:taxon-name-part></tp:taxon-name></italic> raise the question as to whether Warncke ever examined them, because the shape of T6 in <italic><tp:taxon-name><tp:taxon-name-part taxon-name-part-type="genus" reg="Dioxys">D.</tp:taxon-name-part><tp:taxon-name-part taxon-name-part-type="species" reg="atlanticus">atlanticus</tp:taxon-name-part></tp:taxon-name></italic> is clearly substantially more rounded than in <italic><tp:taxon-name><tp:taxon-name-part taxon-name-part-type="genus" reg="Dioxys">D.</tp:taxon-name-part><tp:taxon-name-part taxon-name-part-type="species" reg="cinctus">cinctus</tp:taxon-name-part></tp:taxon-name></italic> (compare Fig. <xref ref-type="fig" rid="F5">5F</xref> with Fig. <xref ref-type="fig" rid="F1">1A</xref>), as is the margin of S6, whereas North African (and indeed, all) <italic><tp:taxon-name><tp:taxon-name-part taxon-name-part-type="genus" reg="Dioxys">D.</tp:taxon-name-part><tp:taxon-name-part taxon-name-part-type="species" reg="cinctus">cinctus</tp:taxon-name-part></tp:taxon-name></italic> have S6 rectangular in outline. The male of <italic><tp:taxon-name><tp:taxon-name-part taxon-name-part-type="genus" reg="Dioxys">D.</tp:taxon-name-part><tp:taxon-name-part taxon-name-part-type="species" reg="atlanticus">atlanticus</tp:taxon-name-part></tp:taxon-name></italic> does indeed have long pointed teeth medially on S4 (Fig. <xref ref-type="fig" rid="F6">6F</xref>), but this places it much closer to <italic><tp:taxon-name><tp:taxon-name-part taxon-name-part-type="genus" reg="Dioxys">D.</tp:taxon-name-part><tp:taxon-name-part taxon-name-part-type="species" reg="rotundatus">rotundatus</tp:taxon-name-part></tp:taxon-name></italic> Pérez, 1884 (Fig. <xref ref-type="fig" rid="F4">4F</xref>; this name is re-established as the senior synonym of <italic><tp:taxon-name><tp:taxon-name-part taxon-name-part-type="genus" reg="Dioxys">D.</tp:taxon-name-part><tp:taxon-name-part taxon-name-part-type="species" reg="moestus">moestus</tp:taxon-name-part></tp:taxon-name></italic> Costa, 1884, see Section 11), as <italic><tp:taxon-name><tp:taxon-name-part taxon-name-part-type="genus" reg="Dioxys">D.</tp:taxon-name-part><tp:taxon-name-part taxon-name-part-type="species" reg="cinctus">cinctus</tp:taxon-name-part></tp:taxon-name></italic> males only have slight bumps on the margin of S4 (Fig. <xref ref-type="fig" rid="F4">4D</xref>). I concur with <xref ref-type="bibr" rid="B4">Bogusch (2023)</xref> in rejecting the combination of <tp:taxon-name><tp:taxon-name-part taxon-name-part-type="genus" reg="Dioxys">D.</tp:taxon-name-part><tp:taxon-name-part taxon-name-part-type="species" reg="cinctus">cinctus</tp:taxon-name-part><tp:taxon-name-part taxon-name-part-type="infraspecific-rank">ssp.</tp:taxon-name-part><tp:taxon-name-part taxon-name-part-type="subspecies" reg="atlanticus">atlanticus</tp:taxon-name-part></tp:taxon-name> proposed by <xref ref-type="bibr" rid="B46">Warncke (1977)</xref>. The morphology of these specimens is discussed below.</p><fig id="F6" position="float" orientation="portrait"><object-id xmlns:xlink="http://www.w3.org/1999/xlink" content-type="doi" xlink:type="simple">10.3897/zookeys.1226.138377.figure6</object-id><object-id xmlns:xlink="http://www.w3.org/1999/xlink" content-type="arpha" xlink:type="simple">60356CB4-BC76-5FCB-9040-76DFB1A33147</object-id><label>Figure 6.</label><caption><p><italic><tp:taxon-name><tp:taxon-name-part taxon-name-part-type="genus" reg="Dioxys">Dioxys</tp:taxon-name-part><tp:taxon-name-part taxon-name-part-type="species" reg="atlanticus">atlanticus</tp:taxon-name-part></tp:taxon-name></italic> Saunders, 1904, male syntype (<named-content xmlns:xlink="http://www.w3.org/1999/xlink" content-type="dwc:institutional_code" xlink:title="Natural History Museum, London, United Kingdom" xlink:href="http://grbio.org/institution/natural-history-museum-london" xlink:type="simple">NHMUK</named-content>) <bold>A</bold> label details <bold>B</bold> habitus, profile view <bold>C</bold> head, frontal view <bold>D</bold> terga, dorsal view <bold>E</bold> T4–T6, posterior view <bold>F</bold> T2–T4, ventrolateral view.</p></caption><graphic xmlns:xlink="http://www.w3.org/1999/xlink" xlink:href="zookeys-1226-261_article-138377__-g006.jpg" position="float" orientation="portrait" xlink:type="simple" id="oo_1246628.jpg"><uri content-type="original_file" xlink:type="simple">https://binary.pensoft.net/fig/1246628</uri></graphic></fig><p>Finally, the new records of <italic><tp:taxon-name><tp:taxon-name-part taxon-name-part-type="genus" reg="Dioxys">D.</tp:taxon-name-part><tp:taxon-name-part taxon-name-part-type="species" reg="atlanticus">atlanticus</tp:taxon-name-part></tp:taxon-name></italic> from Sardinia are doubly questionable. The first is because there is not a single insect species which has a distribution of the Canary Islands and Sardinia, without records from North Africa, and more pertinently because of the original description of <italic><tp:taxon-name><tp:taxon-name-part taxon-name-part-type="genus" reg="Dioxys">D.</tp:taxon-name-part><tp:taxon-name-part taxon-name-part-type="species" reg="moestus">moestus</tp:taxon-name-part></tp:taxon-name></italic> which has a <italic>locus typicus</italic> of Sardinia (<xref ref-type="bibr" rid="B7">Costa 1884</xref>). The description is short, in Latin and Italian, and it is worth reproducing in full here:</p><p>“<italic><tp:taxon-name><tp:taxon-name-part taxon-name-part-type="genus" reg="Dioxys">Dioxys</tp:taxon-name-part><tp:taxon-name-part taxon-name-part-type="species" reg="moesta">moesta</tp:taxon-name-part></tp:taxon-name></italic>. – D. nigra unicolor, cinerea pubescens, abdominis segmentis primis quatuor vel quinque postice fasciola e pilis stratis albis cinctis. – Long. mill. 4.”</p><p>Molto diversa dalla pyrenaica non solo per avere egualmente neri tutti gli anelli addominali, ma anche per le dimensioni minori ed il sesto anello addominale più semicircolare”.</p><p>[<italic><tp:taxon-name><tp:taxon-name-part taxon-name-part-type="genus" reg="Dioxys">Dioxys</tp:taxon-name-part></tp:taxon-name></italic> entirely black, pubescence grey, the first four to five abdominal segments posteriorly covered with layers of white hair.</p><p>Very different from pyrenaica not only for having all of the abdominal segments entirely black, but also for its smaller size and the sixth abdominal segment more semi-circular.].</p><p>Costa clearly describes an all-black species that is smaller than <italic><tp:taxon-name><tp:taxon-name-part taxon-name-part-type="genus" reg="Dioxys">D.</tp:taxon-name-part><tp:taxon-name-part taxon-name-part-type="species" reg="pyrenaicus">pyrenaicus</tp:taxon-name-part></tp:taxon-name></italic> Lepeletier, 1841 [= <italic><tp:taxon-name><tp:taxon-name-part taxon-name-part-type="genus" reg="Dioxys">D.</tp:taxon-name-part><tp:taxon-name-part taxon-name-part-type="species" reg="cinctus">cinctus</tp:taxon-name-part></tp:taxon-name></italic>] and has the final segment of the abdomen [= T6] more semi-circular. This description can only correspond to <italic><tp:taxon-name><tp:taxon-name-part taxon-name-part-type="genus" reg="Dioxys">D.</tp:taxon-name-part><tp:taxon-name-part taxon-name-part-type="species" reg="rotundatus">rotundatus</tp:taxon-name-part></tp:taxon-name></italic>, and corresponds to the black specimens of “<italic><tp:taxon-name><tp:taxon-name-part taxon-name-part-type="genus" reg="Dioxys">D.</tp:taxon-name-part><tp:taxon-name-part taxon-name-part-type="species" reg="atlanticus">atlanticus</tp:taxon-name-part></tp:taxon-name></italic>” found on Sardinia. This strongly suggests that the all-black Sardinian specimens simply are <italic><tp:taxon-name><tp:taxon-name-part taxon-name-part-type="genus" reg="Dioxys">D.</tp:taxon-name-part><tp:taxon-name-part taxon-name-part-type="species" reg="rotundatus">rotundatus</tp:taxon-name-part></tp:taxon-name></italic> as described by <xref ref-type="bibr" rid="B7">Costa (1884)</xref> as <italic><tp:taxon-name><tp:taxon-name-part taxon-name-part-type="genus" reg="Dioxys">D.</tp:taxon-name-part><tp:taxon-name-part taxon-name-part-type="species" reg="moestus">moestus</tp:taxon-name-part></tp:taxon-name></italic>. Moreover, specimens from Sardinia are not always entirely black. <xref ref-type="bibr" rid="B46">Warncke (1977</xref>: 275) writes that:</p><p>“♀ San Lussurgio/Sardinien, Lectotypus Mus. Napoli. Die Beschreibung kennzeichnet eine vollkommen schwarz gefürbte kleine <italic><tp:taxon-name><tp:taxon-name-part taxon-name-part-type="genus" reg="Dioxys">Dioxys</tp:taxon-name-part></tp:taxon-name></italic>-Art. Das stimmt nicht, das 2. Tergit ist vollständig rot und die Seiten des 1. und 3. Tergits sind trübe rot!, womit das Tier auch in den übrigen Merkmalen mit <italic><tp:taxon-name><tp:taxon-name-part taxon-name-part-type="genus" reg="Dioxys">Dioxys</tp:taxon-name-part><tp:taxon-name-part taxon-name-part-type="species" reg="rotundata">rotundata</tp:taxon-name-part></tp:taxon-name></italic> übereinstimmt!”</p><p>[The description indicates a small and completely black <italic><tp:taxon-name><tp:taxon-name-part taxon-name-part-type="genus" reg="Dioxys">Dioxys</tp:taxon-name-part></tp:taxon-name></italic> species. This is not true, as the second tergum is entirely red and the sides of the first and third terga are dull red!, which means that the animal agrees with <italic><tp:taxon-name><tp:taxon-name-part taxon-name-part-type="genus" reg="Dioxys">Dioxys</tp:taxon-name-part><tp:taxon-name-part taxon-name-part-type="species" reg="rotundata">rotundata</tp:taxon-name-part></tp:taxon-name></italic> in other characteristics].</p><p>This raises the question as to whether or not Warncke’s “lectotype” is actually valid since it does not match the description (cf. <xref ref-type="bibr" rid="B44">Schwarz et al. 1996</xref>), but this is of secondary importance and the overall comment combined with examination of new specimens from Sardinia (kindly loaned by Petr Bogusch, see material examined in Section 11. <italic><tp:taxon-name><tp:taxon-name-part taxon-name-part-type="genus" reg="Dioxys">Dioxys</tp:taxon-name-part><tp:taxon-name-part taxon-name-part-type="species" reg="rotundatus">rotundatus</tp:taxon-name-part></tp:taxon-name></italic>) indicates considerable colour variation. One female from Sardinia has T2 dull red, almost black, and a second female has T2 entirely black. The question is therefore, is <italic><tp:taxon-name><tp:taxon-name-part taxon-name-part-type="genus" reg="Dioxys">D.</tp:taxon-name-part><tp:taxon-name-part taxon-name-part-type="species" reg="atlanticus">atlanticus</tp:taxon-name-part></tp:taxon-name></italic> morphologically distinct from a widespread <italic><tp:taxon-name><tp:taxon-name-part taxon-name-part-type="genus" reg="Dioxys">D.</tp:taxon-name-part><tp:taxon-name-part taxon-name-part-type="species" reg="rotundatus">rotundatus</tp:taxon-name-part></tp:taxon-name></italic> which can be entirely black or have a metasoma marked with red, with variation between these two states?</p><p>I agree with <xref ref-type="bibr" rid="B4">Bogusch (2023)</xref> that <italic><tp:taxon-name><tp:taxon-name-part taxon-name-part-type="genus" reg="Dioxys">D.</tp:taxon-name-part><tp:taxon-name-part taxon-name-part-type="species" reg="atlanticus">atlanticus</tp:taxon-name-part></tp:taxon-name></italic> and <italic><tp:taxon-name><tp:taxon-name-part taxon-name-part-type="genus" reg="Dioxys">D.</tp:taxon-name-part><tp:taxon-name-part taxon-name-part-type="species" reg="rotundatus">rotundatus</tp:taxon-name-part></tp:taxon-name></italic> (referred to as <italic><tp:taxon-name><tp:taxon-name-part taxon-name-part-type="genus" reg="Dioxys">D.</tp:taxon-name-part><tp:taxon-name-part taxon-name-part-type="species" reg="moestus">moestus</tp:taxon-name-part></tp:taxon-name></italic>) are very morphologically similar; this is most apparent in the males which both possess S4 with a pair of long projecting teeth medially (Figs <xref ref-type="fig" rid="F4">4F</xref>, <xref ref-type="fig" rid="F6">6F</xref>), together these emphasising the median emargination. Based on the small number of specimens that I have been able to examine, the only clear structural character that I can see to allow separation of these species is the sculpture of the apical tergal segments, as well as the width:length ratio of the disc of T6. In female <italic><tp:taxon-name><tp:taxon-name-part taxon-name-part-type="genus" reg="Dioxys">D.</tp:taxon-name-part><tp:taxon-name-part taxon-name-part-type="species" reg="atlanticus">atlanticus</tp:taxon-name-part></tp:taxon-name></italic>, the punctures of T6 are very shallow and placed closely together, making it difficult to distinguish between punctures and shiny interspaces (Fig. <xref ref-type="fig" rid="F5">5F</xref>); in the male, the punctures of T5 and T6 almost disappear due to their shallowness (Fig. <xref ref-type="fig" rid="F6">6E</xref>). In contrast, in female <italic><tp:taxon-name><tp:taxon-name-part taxon-name-part-type="genus" reg="Dioxys">D.</tp:taxon-name-part><tp:taxon-name-part taxon-name-part-type="species" reg="rotundatus">rotundatus</tp:taxon-name-part></tp:taxon-name></italic> the apical tergal segments have the punctures deeper and slightly more spaced, therefore clearly and unambiguously contrasting the shiny interspaces (Fig. <xref ref-type="fig" rid="F1">1B</xref>); in the male, the punctures of T6 remain clear and distinct.</p><p>The two Egyptian specimens examined by Warncke were also sent to me on loan (see material examined in Section 11. <italic><tp:taxon-name><tp:taxon-name-part taxon-name-part-type="genus" reg="Dioxys">Dioxys</tp:taxon-name-part><tp:taxon-name-part taxon-name-part-type="species" reg="rotundatus">rotundatus</tp:taxon-name-part></tp:taxon-name></italic>), representing a female and a male. The female has T2 entirely red-marked, and T6 is rounded with the punctures clear and well-defined, with shiny interspaces. In this regard it clearly matches <italic><tp:taxon-name><tp:taxon-name-part taxon-name-part-type="genus" reg="Dioxys">D.</tp:taxon-name-part><tp:taxon-name-part taxon-name-part-type="species" reg="rotundatus">rotundatus</tp:taxon-name-part></tp:taxon-name></italic>. The male has S4 with relatively short teeth flanking the medial emargination, making it somewhat intermediate between the condition found in <italic><tp:taxon-name><tp:taxon-name-part taxon-name-part-type="genus" reg="Dioxys">D.</tp:taxon-name-part><tp:taxon-name-part taxon-name-part-type="species" reg="cinctus">cinctus</tp:taxon-name-part></tp:taxon-name></italic> and <italic><tp:taxon-name><tp:taxon-name-part taxon-name-part-type="genus" reg="Dioxys">D.</tp:taxon-name-part><tp:taxon-name-part taxon-name-part-type="species" reg="rotundatus">rotundatus</tp:taxon-name-part></tp:taxon-name>/<tp:taxon-name><tp:taxon-name-part taxon-name-part-type="genus" reg="Dioxys"/><tp:taxon-name-part taxon-name-part-type="species" reg="atlanticus">atlanticus</tp:taxon-name-part></tp:taxon-name></italic>, but the punctation of T5 and T6 is strong and well-defined, not disappearing into the integument. Measurement of the width:length ratio of the disc of the female T6 (from maximum visible width and maximum visible length of the disc in dorsal view) produces values of 1.82–1.90:1 for <italic><tp:taxon-name><tp:taxon-name-part taxon-name-part-type="genus" reg="Dioxys">D.</tp:taxon-name-part><tp:taxon-name-part taxon-name-part-type="species" reg="rotundatus">rotundatus</tp:taxon-name-part></tp:taxon-name></italic> (Figs <xref ref-type="fig" rid="F1">1B</xref>, <xref ref-type="fig" rid="F7">7D, H</xref>) and 2.12:1 for the syntype of <italic><tp:taxon-name><tp:taxon-name-part taxon-name-part-type="genus" reg="Dioxys">D.</tp:taxon-name-part><tp:taxon-name-part taxon-name-part-type="species" reg="atlanticus">atlanticus</tp:taxon-name-part></tp:taxon-name></italic> (Fig. <xref ref-type="fig" rid="F5">5F</xref>). Even though the punctation of T6 of one of the Sardinian specimens is more chaotic and begins to resemble that of <italic><tp:taxon-name><tp:taxon-name-part taxon-name-part-type="genus" reg="Dioxys">D.</tp:taxon-name-part><tp:taxon-name-part taxon-name-part-type="species" reg="atlanticus">atlanticus</tp:taxon-name-part></tp:taxon-name></italic> (Fig. <xref ref-type="fig" rid="F7">7H</xref>), the overall width:length ratio of T6 is 1.90, and less than that observed in <italic><tp:taxon-name><tp:taxon-name-part taxon-name-part-type="genus" reg="Dioxys">D.</tp:taxon-name-part><tp:taxon-name-part taxon-name-part-type="species" reg="atlanticus">atlanticus</tp:taxon-name-part></tp:taxon-name></italic>. This means that neither the female Sardinian specimens or the female or male Egyptian specimens are referable to <italic><tp:taxon-name><tp:taxon-name-part taxon-name-part-type="genus" reg="Dioxys">D.</tp:taxon-name-part><tp:taxon-name-part taxon-name-part-type="species" reg="atlanticus">atlanticus</tp:taxon-name-part></tp:taxon-name></italic> in the narrow sense used here.</p><fig id="F7" position="float" orientation="portrait"><object-id xmlns:xlink="http://www.w3.org/1999/xlink" content-type="doi" xlink:type="simple">10.3897/zookeys.1226.138377.figure7</object-id><object-id xmlns:xlink="http://www.w3.org/1999/xlink" content-type="arpha" xlink:type="simple">B9291F6E-38DB-5B6D-8FED-A8673663E5A4</object-id><label>Figure 7.</label><caption><p><italic><tp:taxon-name><tp:taxon-name-part taxon-name-part-type="genus" reg="Dioxys">Dioxys</tp:taxon-name-part><tp:taxon-name-part taxon-name-part-type="species" reg="rotundatus">rotundatus</tp:taxon-name-part></tp:taxon-name></italic> Pérez, 1884 from Sardinia <bold>A–D</bold> female 1 <bold>E–H</bold> female 2 <bold>A</bold> habitus, profile view <bold>B</bold> head, frontal view <bold>C</bold> terga, dorsal view <bold>D</bold> T6, dorsal view <bold>E</bold> habitus, profile view <bold>F</bold> head, frontal view <bold>G</bold> terga, dorsal view <bold>H</bold> T6, dorsal view.</p></caption><graphic xmlns:xlink="http://www.w3.org/1999/xlink" xlink:href="zookeys-1226-261_article-138377__-g007.jpg" position="float" orientation="portrait" xlink:type="simple" id="oo_1246629.jpg"><uri content-type="original_file" xlink:type="simple">https://binary.pensoft.net/fig/1246629</uri></graphic></fig><p>With access to suitable material, these characters (T6 punctation and width:length ratio) can be used consistently. Therefore, I take the position that <italic><tp:taxon-name><tp:taxon-name-part taxon-name-part-type="genus" reg="Dioxys">D.</tp:taxon-name-part><tp:taxon-name-part taxon-name-part-type="species" reg="atlanticus">atlanticus</tp:taxon-name-part></tp:taxon-name></italic> is restricted to Tenerife and Gran Canaria, as I have not seen any specimens with equally weak punctation on the apical tergal segments elsewhere in the western Mediterranean or North Africa, the distributional range of <italic><tp:taxon-name><tp:taxon-name-part taxon-name-part-type="genus" reg="Dioxys">D.</tp:taxon-name-part><tp:taxon-name-part taxon-name-part-type="species" reg="rotundatus">rotundatus</tp:taxon-name-part></tp:taxon-name></italic> (see Section 11).</p><fig id="F8" position="float" orientation="portrait"><object-id xmlns:xlink="http://www.w3.org/1999/xlink" content-type="doi" xlink:type="simple">10.3897/zookeys.1226.138377.figure8</object-id><object-id xmlns:xlink="http://www.w3.org/1999/xlink" content-type="arpha" xlink:type="simple">A62F9092-6569-5C66-99DF-9DD0B950F246</object-id><label>Figure 8.</label><caption><p><italic><tp:taxon-name><tp:taxon-name-part taxon-name-part-type="genus" reg="Dioxys">Dioxys</tp:taxon-name-part><tp:taxon-name-part taxon-name-part-type="species" reg="rotundatus">rotundatus</tp:taxon-name-part></tp:taxon-name></italic> Pérez, 1884 from Egypt <bold>A–D</bold> female from Luxor <bold>E–H</bold> male from Abydos <bold>A</bold> habitus, profile view <bold>B</bold> head, frontal view <bold>C</bold> terga, dorsal view <bold>D</bold> T6, dorsal view <bold>E</bold> habitus, profile view <bold>F</bold> head, frontal view <bold>G</bold> T5 and T6, posterior view <bold>H</bold> S2–S4, ventral view.</p></caption><graphic xmlns:xlink="http://www.w3.org/1999/xlink" xlink:href="zookeys-1226-261_article-138377__-g008.jpg" position="float" orientation="portrait" xlink:type="simple" id="oo_1246630.jpg"><uri content-type="original_file" xlink:type="simple">https://binary.pensoft.net/fig/1246630</uri></graphic></fig></tp:treatment-sec><tp:treatment-sec sec-type="distribution" id="SECID0EE2BG"><title>Distribution.</title><p>Spain (Tenerife, Gran Canaria) (<xref ref-type="bibr" rid="B42">Saunders 1904</xref>).</p></tp:treatment-sec><tp:treatment-sec><!--Section generated to contain objects referenced in tp:taxon-treatment.--><fig id="F1" position="float" orientation="portrait"><object-id xmlns:xlink="http://www.w3.org/1999/xlink" content-type="doi" xlink:type="simple">10.3897/zookeys.1226.138377.figure1</object-id><object-id xmlns:xlink="http://www.w3.org/1999/xlink" content-type="arpha" xlink:type="simple">24EA41B4-1803-531A-BB32-B0E76F5A6884</object-id><label>Figure 1.</label><caption><p>Female <italic><tp:taxon-name><tp:taxon-name-part taxon-name-part-type="genus" reg="Dioxys">Dioxys</tp:taxon-name-part></tp:taxon-name></italic> species, T6, dorsal view <bold>A</bold><italic><tp:taxon-name><tp:taxon-name-part taxon-name-part-type="genus" reg="Dioxys">Dioxys</tp:taxon-name-part><tp:taxon-name-part taxon-name-part-type="species" reg="cinctus">cinctus</tp:taxon-name-part></tp:taxon-name></italic> (Jurine, 1807) (Spain) <bold>B</bold><italic><tp:taxon-name><tp:taxon-name-part taxon-name-part-type="genus" reg="Dioxys">Dioxys</tp:taxon-name-part><tp:taxon-name-part taxon-name-part-type="species" reg="rotundatus">rotundatus</tp:taxon-name-part></tp:taxon-name></italic> Pérez, 1884 (Morocco) <bold>C</bold><italic><tp:taxon-name><tp:taxon-name-part taxon-name-part-type="genus" reg="Dioxys">Dioxys</tp:taxon-name-part><tp:taxon-name-part taxon-name-part-type="species" reg="rufipes">rufipes</tp:taxon-name-part></tp:taxon-name></italic> Morawitz, 1875 (Turkey) <bold>D</bold><italic><tp:taxon-name><tp:taxon-name-part taxon-name-part-type="genus" reg="Dioxys">Dioxys</tp:taxon-name-part><tp:taxon-name-part taxon-name-part-type="species" reg="pumilus">pumilus</tp:taxon-name-part></tp:taxon-name></italic> Gerstäcker, 1869 (Greece: Kos) <bold>E</bold><italic><tp:taxon-name><tp:taxon-name-part taxon-name-part-type="genus" reg="Dioxys">Dioxys</tp:taxon-name-part><tp:taxon-name-part taxon-name-part-type="species" reg="cypriacus">cypriacus</tp:taxon-name-part></tp:taxon-name></italic> Popov, 1944 (Cyprus) <bold>F</bold><italic><tp:taxon-name><tp:taxon-name-part taxon-name-part-type="genus" reg="Dioxys">Dioxys</tp:taxon-name-part><tp:taxon-name-part taxon-name-part-type="species" reg="varipes">varipes</tp:taxon-name-part></tp:taxon-name></italic> De Stefani, 1887 (Morocco).</p></caption><graphic xmlns:xlink="http://www.w3.org/1999/xlink" xlink:href="zookeys-1226-261_article-138377__-g001.jpg" position="float" orientation="portrait" xlink:type="simple" id="oo_1246623.jpg"><uri content-type="original_file" xlink:type="simple">https://binary.pensoft.net/fig/1246623</uri></graphic></fig><fig id="F4" position="float" orientation="portrait"><object-id xmlns:xlink="http://www.w3.org/1999/xlink" content-type="doi" xlink:type="simple">10.3897/zookeys.1226.138377.figure4</object-id><object-id xmlns:xlink="http://www.w3.org/1999/xlink" content-type="arpha" xlink:type="simple">326DF574-B804-5B9C-96FD-4422E28B3B16</object-id><label>Figure 4.</label><caption><p>Male <italic><tp:taxon-name><tp:taxon-name-part taxon-name-part-type="genus" reg="Dioxys">Dioxys</tp:taxon-name-part></tp:taxon-name></italic> species, genital capsule and S4 <bold>A, B</bold><italic><tp:taxon-name><tp:taxon-name-part taxon-name-part-type="genus" reg="Dioxys">Dioxys</tp:taxon-name-part><tp:taxon-name-part taxon-name-part-type="species" reg="rufipes">rufipes</tp:taxon-name-part></tp:taxon-name></italic> Morawitz, 1875 (Greece) <bold>C, D</bold><italic><tp:taxon-name><tp:taxon-name-part taxon-name-part-type="genus" reg="Dioxys">Dioxys</tp:taxon-name-part><tp:taxon-name-part taxon-name-part-type="species" reg="cinctus">cinctus</tp:taxon-name-part></tp:taxon-name></italic> (Jurine, 1807) (Spain) <bold>E, F</bold><italic><tp:taxon-name><tp:taxon-name-part taxon-name-part-type="genus" reg="Dioxys">Dioxys</tp:taxon-name-part><tp:taxon-name-part taxon-name-part-type="species" reg="rotundatus">rotundatus</tp:taxon-name-part></tp:taxon-name></italic> Pérez, 1884 (Morocco).</p></caption><graphic xmlns:xlink="http://www.w3.org/1999/xlink" xlink:href="zookeys-1226-261_article-138377__-g004.jpg" position="float" orientation="portrait" xlink:type="simple" id="oo_1246626.jpg"><uri content-type="original_file" xlink:type="simple">https://binary.pensoft.net/fig/1246626</uri></graphic></fig></tp:treatment-sec><ref-list><ref id="B4"><mixed-citation xmlns:xlink="http://www.w3.org/1999/xlink" xlink:type="simple"><person-group><name name-style="western"><surname>Bogusch</surname><given-names>P</given-names></name></person-group> (<year>2023</year>) <article-title>European cuckoo bees of the tribe <tp:taxon-name><tp:taxon-name-part taxon-name-part-type="tribe">Dioxyini</tp:taxon-name-part></tp:taxon-name> (<tp:taxon-name><tp:taxon-name-part taxon-name-part-type="order">Hymenoptera</tp:taxon-name-part></tp:taxon-name>, <tp:taxon-name><tp:taxon-name-part taxon-name-part-type="family">Megachilidae</tp:taxon-name-part></tp:taxon-name>): distribution, annotated checklist and identification key.</article-title><source>Journal of <tp:taxon-name><tp:taxon-name-part taxon-name-part-type="order">Hymenoptera</tp:taxon-name-part></tp:taxon-name> Research</source><volume>96</volume>: <fpage>599</fpage>–<lpage>628</lpage>. <ext-link xlink:href="10.3897/jhr.96.104957" ext-link-type="doi" xlink:type="simple">https://doi.org/10.3897/jhr.96.104957</ext-link></mixed-citation></ref><ref id="B16"><mixed-citation xmlns:xlink="http://www.w3.org/1999/xlink" xlink:type="simple"><person-group><name name-style="western"><surname>Hohmann</surname><given-names>H</given-names></name><name name-style="western"><surname>La Roche</surname><given-names>F</given-names></name><name name-style="western"><surname>Ortega</surname><given-names>G</given-names></name><name name-style="western"><surname>Barquín</surname><given-names>J</given-names></name></person-group> (<year>1993</year>) <article-title>Bienen, Wespen und Ameisen der Kanarischen Inseln. Band I.</article-title><source>Veröffentlichnungen aus dem Übersee-Museum Bremen</source><volume>12</volume>: <fpage>1</fpage>–<lpage>465</lpage>.</mixed-citation></ref><ref id="B46"><mixed-citation xmlns:xlink="http://www.w3.org/1999/xlink" xlink:type="simple"><person-group><name name-style="western"><surname>Warncke</surname><given-names>K</given-names></name></person-group> (<year>1977</year>) <article-title>Beitrag zur Systematik der westpaläarktischen Bienengattung <italic><tp:taxon-name><tp:taxon-name-part taxon-name-part-type="genus">Dioxys</tp:taxon-name-part></tp:taxon-name></italic> Lep. &amp; Serv. (<tp:taxon-name><tp:taxon-name-part taxon-name-part-type="order">Hymenoptera</tp:taxon-name-part></tp:taxon-name>, <tp:taxon-name><tp:taxon-name-part taxon-name-part-type="superfamily">Apoidea</tp:taxon-name-part></tp:taxon-name>).</article-title><source>Reichenbachia</source><volume>16</volume>: <fpage>265</fpage>–<lpage>282</lpage>.</mixed-citation></ref><ref id="B45"><mixed-citation xmlns:xlink="http://www.w3.org/1999/xlink" xlink:type="simple"><person-group><name name-style="western"><surname>Tkalců</surname><given-names>B</given-names></name></person-group> (<year>2001</year>) <article-title>Une nouvelle espece du genre <italic><tp:taxon-name><tp:taxon-name-part taxon-name-part-type="genus">Dioxys</tp:taxon-name-part></tp:taxon-name></italic> des Iles Canaries (<tp:taxon-name><tp:taxon-name-part taxon-name-part-type="order">Hymenoptera</tp:taxon-name-part></tp:taxon-name>, <tp:taxon-name><tp:taxon-name-part taxon-name-part-type="superfamily">Apoidea</tp:taxon-name-part></tp:taxon-name>, <tp:taxon-name><tp:taxon-name-part taxon-name-part-type="family">Megachilidae</tp:taxon-name-part></tp:taxon-name>).</article-title><source>Bulletin de la Société Entomologique de Mulhouse</source><volume>57</volume>(<issue>3</issue>): <fpage>49</fpage>–<lpage>50</lpage>.</mixed-citation></ref><ref id="B7"><mixed-citation xmlns:xlink="http://www.w3.org/1999/xlink" xlink:type="simple"><person-group><name name-style="western"><surname>Costa</surname><given-names>A</given-names></name></person-group> (<year>1884</year>) <article-title>Diagnosi di nuovi Artropodi trovati in Sardegna.</article-title><source>Bullettino della Società Entomologica Italiana</source><volume>15</volume>(<issue>4</issue>): <fpage>332</fpage>–<lpage>341</lpage>.</mixed-citation></ref><ref id="B44"><mixed-citation xmlns:xlink="http://www.w3.org/1999/xlink" xlink:type="simple"><person-group><name name-style="western"><surname>Schwarz</surname><given-names>M</given-names></name><name name-style="western"><surname>Gusenleitner</surname><given-names>F</given-names></name><name name-style="western"><surname>Westrich</surname><given-names>P</given-names></name><name name-style="western"><surname>Dathe</surname><given-names>HH</given-names></name></person-group> (<year>1996</year>) <article-title>Katalog der Bienen Österreichs, Deutschlands und der Schweiz (<tp:taxon-name><tp:taxon-name-part taxon-name-part-type="order">Hymenoptera</tp:taxon-name-part></tp:taxon-name>, <tp:taxon-name><tp:taxon-name-part taxon-name-part-type="family">Apidae</tp:taxon-name-part></tp:taxon-name>).</article-title><source>Entomofauna Supplement</source><volume>8</volume>: <fpage>1</fpage>–<lpage>398</lpage>.</mixed-citation></ref><ref id="B42"><mixed-citation xmlns:xlink="http://www.w3.org/1999/xlink" xlink:type="simple"><person-group><name name-style="western"><surname>Saunders</surname><given-names>E</given-names></name></person-group> (<year>1904</year>) Aculeate <tp:taxon-name><tp:taxon-name-part taxon-name-part-type="order">Hymenoptera</tp:taxon-name-part></tp:taxon-name> collected in Tenerife by the Rev. A. E. Eaton, M.A., in the spring of 1904, with descriptions of new species. Entomologist’s Monthly Magazine 15(2): 200–208, 229–234.</mixed-citation></ref></ref-list></tp:taxon-treatment>
