# Supplementary material for: ﻿Resolving issues in the genus Dioxys (Hymenoptera, Megachilidae, Dioxyini) in the West Palaearctic with a new identification key
Source: Zookeys. 2025 Feb 10;1226:261–302. doi: 10.3897/zookeys.1226.138377 (PMC11833307; doi:10.3897/zookeys.1226.138377)
Supplement: XML Treatment for Dioxys chalicodus [file zookeys.1226.138377-treatment3.xml]

<!DOCTYPE tp:taxon-treatment
  PUBLIC "-//TaxonX//DTD Taxonomic Treatment Publishing DTD v0 20100105//EN" "tax-treatment-NSO.dtd">
<tp:taxon-treatment xmlns:tp="http://www.plazi.org/taxpub"><tp:treatment-meta><kwd-group><label>Taxon classification</label><kwd>
                <named-content content-type="kingdom">Animalia</named-content>
              </kwd><kwd>
                <named-content content-type="order">Hymenoptera</named-content>
              </kwd><kwd>
                <named-content content-type="family">Megachilidae</named-content>
              </kwd></kwd-group><mixed-citation publication-type="journal"><person-group><name><surname>Wood</surname><given-names>T. J.</given-names></name></person-group><article-title>﻿Resolving issues in the genus <italic><tp:taxon-name><tp:taxon-name-part taxon-name-part-type="genus" reg="Dioxys">Dioxys</tp:taxon-name-part></tp:taxon-name></italic> (<tp:taxon-name><tp:taxon-name-part taxon-name-part-type="order">Hymenoptera</tp:taxon-name-part></tp:taxon-name>, <tp:taxon-name><tp:taxon-name-part taxon-name-part-type="family">Megachilidae</tp:taxon-name-part></tp:taxon-name>, <tp:taxon-name><tp:taxon-name-part taxon-name-part-type="tribe">Dioxyini</tp:taxon-name-part></tp:taxon-name>) in the West Palaearctic with a new identification key</article-title><source>Zookeys</source><day>10</day><month>02</month><year>2025</year><volume>1226</volume><fpage>261</fpage><lpage>302</lpage><pub-id pub-id-type="doi">10.3897/zookeys.1226.138377</pub-id></mixed-citation></tp:treatment-meta><tp:nomenclature><label>﻿3.</label><tp:taxon-name>
              <object-id xmlns:xlink="http://www.w3.org/1999/xlink" content-type="arpha" xlink:type="simple">6996E78E-0208-553A-92A2-7D13E863732A</object-id>
              <tp:taxon-name-part taxon-name-part-type="genus" reg="Dioxys">Dioxys</tp:taxon-name-part>
              <tp:taxon-name-part taxon-name-part-type="species" reg="chalicodus">chalicodus</tp:taxon-name-part>
            </tp:taxon-name><tp:taxon-authority>Lucas, 1849</tp:taxon-authority><tp:nomenclature-citation-list><tp:nomenclature-citation><tp:taxon-name>
                  <tp:taxon-name-part taxon-name-part-type="genus" reg="Dioxys">Dioxys</tp:taxon-name-part>
                  <tp:taxon-name-part taxon-name-part-type="species" reg="chalicoda">chalicoda</tp:taxon-name-part>
                </tp:taxon-name><comment>Lucas, 1849: 207, ♀♂ [Algeria, <named-content xmlns:xlink="http://www.w3.org/1999/xlink" content-type="dwc:institutional_code" xlink:title="Muséum national d’Histoire naturelle, Paris, France" xlink:href="http://grbio.org/institution/museum-national-dhistoire-naturelle-2" xlink:type="simple">MNHN</named-content>, not examined].</comment></tp:nomenclature-citation></tp:nomenclature-citation-list></tp:nomenclature><tp:treatment-sec sec-type="material" id="SECID0EF4BG"><title>Material examined.</title><p><bold>Egypt</bold> • 1♀; Matariele [El Matareya]; 7 Mar. 1915; A. Alfieri leg.; J.<tp:taxon-name><tp:taxon-name-part taxon-name-part-type="genus" reg="Dioxys">D.</tp:taxon-name-part></tp:taxon-name> Alfken det.; <named-content xmlns:xlink="http://www.w3.org/1999/xlink" content-type="dwc:institutional_code" xlink:title="Smithsonian National Museum of Natural History, Washington D.C., USA" xlink:href="http://grbio.org/institution/smithsonian-institution-national-museum-natural-history-0" xlink:type="simple">USNM</named-content>; <bold>Israel</bold> • 1♂; Arava, 4 km W of Hazeva; 10 Mar. 1990; R. Leys leg.; <named-content xmlns:xlink="http://www.w3.org/1999/xlink" content-type="dwc:institutional_code" xlink:title="Naturalis Biodiversity Center, Leiden, the Netherlands" xlink:href="http://grbio.org/institution/national-museum-natural-history-naturalis" xlink:type="simple">RMNH</named-content>; <named-content xmlns:xlink="http://www.w3.org/1999/xlink" content-type="dwc:institutional_code" xlink:title="Naturalis Biodiversity Center, Leiden, the Netherlands" xlink:href="http://grbio.org/institution/national-museum-natural-history-naturalis" xlink:type="simple">RMNH</named-content>.INS.1660492; <bold>Libya</bold> • 1♂; Bengasi; 12 Feb. 1931; <abbrev xmlns:xlink="http://www.w3.org/1999/xlink" content-type="institution" xlink:title="Personal collection of Marco Selis, Viterbo, Italy" id="ABBRID0EG5BG" xlink:type="simple">MSVI</abbrev>; <bold>Morocco</bold> • 1♀; Oriental, Guercif, Debdou, 2 km S of Debdou; 1500 m a.s.l.; 11 May 2022; T.J. Wood leg.; <abbrev xmlns:xlink="http://www.w3.org/1999/xlink" content-type="institution" xlink:title="Personal collection of T.J. Wood, Leiden, the Netherlands" id="ABBRID0EN5BG" xlink:type="simple">TJWC</abbrev>; <bold>Tunisia</bold> • 1♂; Zarzis; 1–14 Feb. 1995; M. Boness leg.; <abbrev xmlns:xlink="http://www.w3.org/1999/xlink" content-type="institution" xlink:title="Oberösterreiches Landesmuseum, Linz, Austria" id="ABBRID0EU5BG" xlink:type="simple">OÖLM</abbrev>.</p></tp:treatment-sec><tp:treatment-sec sec-type="distribution" id="SECID0EZ5BG"><title>Distribution.</title><p>Morocco, Algeria, Tunisia, Libya, Egypt, Israel* (<xref ref-type="bibr" rid="B27">Lucas 1849</xref>; <xref ref-type="bibr" rid="B38">Popov 1936</xref>; <xref ref-type="bibr" rid="B46">Warncke 1977</xref>; <xref ref-type="bibr" rid="B20">Kuhlmann et al. 2014</xref>; <xref ref-type="bibr" rid="B4">Bogusch 2023</xref>; <xref ref-type="bibr" rid="B48">Wood 2023</xref>).</p></tp:treatment-sec><tp:treatment-sec sec-type="distribution" id="SECID0EX6BG"><title>Distributional notes.</title><p>The record of the species from Egypt lacks precise specimen details (<xref ref-type="bibr" rid="B20">Kuhlmann et al. 2014</xref>), but can be confirmed through the <named-content xmlns:xlink="http://www.w3.org/1999/xlink" content-type="dwc:institutional_code" xlink:title="Smithsonian National Museum of Natural History, Washington D.C., USA" xlink:href="http://grbio.org/institution/smithsonian-institution-national-museum-natural-history-0" xlink:type="simple">USNM</named-content> specimen. The species is newly recorded from Israel. <xref ref-type="bibr" rid="B46">Warncke (1977)</xref> reported the species from Gibraltar, but <xref ref-type="bibr" rid="B4">Bogusch (2023)</xref> notes that this was a misidentification of <italic><tp:taxon-name><tp:taxon-name-part taxon-name-part-type="genus" reg="Dioxys">D.</tp:taxon-name-part><tp:taxon-name-part taxon-name-part-type="species" reg="ardens">ardens</tp:taxon-name-part></tp:taxon-name></italic>, with the specimen currently in collection <abbrev xmlns:xlink="http://www.w3.org/1999/xlink" content-type="institution" xlink:title="Personal collection of Maximillian Schwarz, Ansfelden, Austria" id="ABBRID0E1AAI" xlink:type="simple">MSCA</abbrev>, to be deposited in the <abbrev xmlns:xlink="http://www.w3.org/1999/xlink" content-type="institution" xlink:title="Oberösterreiches Landesmuseum, Linz, Austria" id="ABBRID0E6AAI" xlink:type="simple">OÖLM</abbrev> collection (P. Bogusch, pers. comm. December 2024).</p></tp:treatment-sec><ref-list><ref id="B27"><mixed-citation xmlns:xlink="http://www.w3.org/1999/xlink" xlink:type="simple"><person-group><name name-style="western"><surname>Lucas</surname><given-names>H</given-names></name></person-group> (<year>1849</year>) Exploration scientifique de l’Algérie, Zoologie. Hyménoptères. Exploration scientifique de l’Algérie, 3, 141–344. Imprimerie royale, Paris, France.</mixed-citation></ref><ref id="B38"><mixed-citation xmlns:xlink="http://www.w3.org/1999/xlink" xlink:type="simple"><person-group><name name-style="western"><surname>Popov</surname><given-names>VB</given-names></name></person-group> (<year>1936</year>) <article-title>To the knowledge of the genus <italic><tp:taxon-name><tp:taxon-name-part taxon-name-part-type="genus">Dioxys</tp:taxon-name-part></tp:taxon-name></italic> Lep. (<tp:taxon-name><tp:taxon-name-part taxon-name-part-type="order">Hymenoptera</tp:taxon-name-part></tp:taxon-name>, <tp:taxon-name><tp:taxon-name-part taxon-name-part-type="superfamily">Apoidea</tp:taxon-name-part></tp:taxon-name>).</article-title><source>Trudy Zoologicheskogo instituta Akademii nauk SSSR</source><volume>3</volume>: <fpage>3</fpage>–<lpage>32</lpage>. [In Russian]</mixed-citation></ref><ref id="B46"><mixed-citation xmlns:xlink="http://www.w3.org/1999/xlink" xlink:type="simple"><person-group><name name-style="western"><surname>Warncke</surname><given-names>K</given-names></name></person-group> (<year>1977</year>) <article-title>Beitrag zur Systematik der westpaläarktischen Bienengattung <italic><tp:taxon-name><tp:taxon-name-part taxon-name-part-type="genus">Dioxys</tp:taxon-name-part></tp:taxon-name></italic> Lep. &amp; Serv. (<tp:taxon-name><tp:taxon-name-part taxon-name-part-type="order">Hymenoptera</tp:taxon-name-part></tp:taxon-name>, <tp:taxon-name><tp:taxon-name-part taxon-name-part-type="superfamily">Apoidea</tp:taxon-name-part></tp:taxon-name>).</article-title><source>Reichenbachia</source><volume>16</volume>: <fpage>265</fpage>–<lpage>282</lpage>.</mixed-citation></ref><ref id="B20"><mixed-citation xmlns:xlink="http://www.w3.org/1999/xlink" xlink:type="simple"><person-group><name name-style="western"><surname>Kuhlmann</surname><given-names>M</given-names></name><name name-style="western"><surname>Ascher</surname><given-names>JS</given-names></name><name name-style="western"><surname>Dathe</surname><given-names>HH</given-names></name><name name-style="western"><surname>Ebmer</surname><given-names>AW</given-names></name><name name-style="western"><surname>Hartmann</surname><given-names>P</given-names></name><name name-style="western"><surname>Michez</surname><given-names>D</given-names></name><name name-style="western"><surname>Müller</surname><given-names>A</given-names></name><name name-style="western"><surname>Patiny</surname><given-names>S</given-names></name><name name-style="western"><surname>Pauly</surname><given-names>A</given-names></name><name name-style="western"><surname>Praz</surname><given-names>C</given-names></name><name name-style="western"><surname>Rasmont</surname><given-names>P</given-names></name><name name-style="western"><surname>Risch</surname><given-names>S</given-names></name><name name-style="western"><surname>Scheuchl</surname><given-names>E</given-names></name><name name-style="western"><surname>Schwarz</surname><given-names>M</given-names></name><name name-style="western"><surname>Terzo</surname><given-names>M</given-names></name><name name-style="western"><surname>Williams</surname><given-names>PH</given-names></name><name name-style="western"><surname>Amiet</surname><given-names>F</given-names></name><name name-style="western"><surname>Baldock</surname><given-names>D</given-names></name><name name-style="western"><surname>Berg</surname><given-names>Ø</given-names></name><name name-style="western"><surname>Bogusch</surname><given-names>P</given-names></name><name name-style="western"><surname>Calabuig</surname><given-names>I</given-names></name><name name-style="western"><surname>Cederberg</surname><given-names>B</given-names></name><name name-style="western"><surname>Gogala</surname><given-names>A</given-names></name><name name-style="western"><surname>Gusenleitner</surname><given-names>F</given-names></name><name name-style="western"><surname>Josan</surname><given-names>Z</given-names></name><name name-style="western"><surname>Madsen</surname><given-names>HB</given-names></name><name name-style="western"><surname>Nilsson</surname><given-names>A</given-names></name><name name-style="western"><surname>Ødegaard</surname><given-names>F</given-names></name><name name-style="western"><surname>Ortiz-Sanchez</surname><given-names>J</given-names></name><name name-style="western"><surname>Paukkunen</surname><given-names>J</given-names></name><name name-style="western"><surname>Pawlikowski</surname><given-names>T</given-names></name><name name-style="western"><surname>Quaranta</surname><given-names>M</given-names></name><name name-style="western"><surname>Roberts</surname><given-names>SPM</given-names></name><name name-style="western"><surname>Sáropataki</surname><given-names>M</given-names></name><name name-style="western"><surname>Schwenninger</surname><given-names>HR</given-names></name><name name-style="western"><surname>Smit</surname><given-names>J</given-names></name><name name-style="western"><surname>Söderman</surname><given-names>G</given-names></name><name name-style="western"><surname>Tomozei</surname><given-names>B</given-names></name></person-group> (<year>2014</year>) Checklist of the Western Palaearctic Bees (<tp:taxon-name><tp:taxon-name-part taxon-name-part-type="order">Hymenoptera</tp:taxon-name-part></tp:taxon-name>: <tp:taxon-name><tp:taxon-name-part taxon-name-part-type="superfamily">Apoidea</tp:taxon-name-part></tp:taxon-name>: <tp:taxon-name><tp:taxon-name-part taxon-name-part-type="clade">Anthophila</tp:taxon-name-part></tp:taxon-name>). <ext-link xlink:href="http://westpalbees.myspecies.info" ext-link-type="uri" xlink:type="simple">http://westpalbees.myspecies.info</ext-link> [accessed 19 Sept 2024]</mixed-citation></ref><ref id="B4"><mixed-citation xmlns:xlink="http://www.w3.org/1999/xlink" xlink:type="simple"><person-group><name name-style="western"><surname>Bogusch</surname><given-names>P</given-names></name></person-group> (<year>2023</year>) <article-title>European cuckoo bees of the tribe <tp:taxon-name><tp:taxon-name-part taxon-name-part-type="tribe">Dioxyini</tp:taxon-name-part></tp:taxon-name> (<tp:taxon-name><tp:taxon-name-part taxon-name-part-type="order">Hymenoptera</tp:taxon-name-part></tp:taxon-name>, <tp:taxon-name><tp:taxon-name-part taxon-name-part-type="family">Megachilidae</tp:taxon-name-part></tp:taxon-name>): distribution, annotated checklist and identification key.</article-title><source>Journal of <tp:taxon-name><tp:taxon-name-part taxon-name-part-type="order">Hymenoptera</tp:taxon-name-part></tp:taxon-name> Research</source><volume>96</volume>: <fpage>599</fpage>–<lpage>628</lpage>. <ext-link xlink:href="10.3897/jhr.96.104957" ext-link-type="doi" xlink:type="simple">https://doi.org/10.3897/jhr.96.104957</ext-link></mixed-citation></ref><ref id="B48"><mixed-citation xmlns:xlink="http://www.w3.org/1999/xlink" xlink:type="simple"><person-group><name name-style="western"><surname>Wood</surname><given-names>TJ</given-names></name></person-group> (<year>2023</year>) <article-title>Bee species newly recorded for the Moroccan fauna, including two new species of <italic><tp:taxon-name><tp:taxon-name-part taxon-name-part-type="genus">Ammobatoides</tp:taxon-name-part></tp:taxon-name></italic> and <italic><tp:taxon-name><tp:taxon-name-part taxon-name-part-type="genus">Thyreus</tp:taxon-name-part></tp:taxon-name></italic> (<tp:taxon-name><tp:taxon-name-part taxon-name-part-type="order">Hymenoptera</tp:taxon-name-part></tp:taxon-name>: <tp:taxon-name><tp:taxon-name-part taxon-name-part-type="clade">Anthophila</tp:taxon-name-part></tp:taxon-name>). Annales de la Société entomologique de France (N.S.</article-title><source>)</source><volume>59</volume>: <fpage>177</fpage>–<lpage>203</lpage>. <ext-link xlink:href="10.1080/00379271.2023.2215216" ext-link-type="doi" xlink:type="simple">https://doi.org/10.1080/00379271.2023.2215216</ext-link></mixed-citation></ref></ref-list></tp:taxon-treatment>
