# Supplementary material for: ﻿Resolving issues in the genus Dioxys (Hymenoptera, Megachilidae, Dioxyini) in the West Palaearctic with a new identification key
Source: Zookeys. 2025 Feb 10;1226:261–302. doi: 10.3897/zookeys.1226.138377 (PMC11833307; doi:10.3897/zookeys.1226.138377)
Supplement: XML Treatment for Dioxys cinctus [file zookeys.1226.138377-treatment4.xml]

<!DOCTYPE tp:taxon-treatment
  PUBLIC "-//TaxonX//DTD Taxonomic Treatment Publishing DTD v0 20100105//EN" "tax-treatment-NSO.dtd">
<tp:taxon-treatment xmlns:tp="http://www.plazi.org/taxpub"><tp:treatment-meta><kwd-group><label>Taxon classification</label><kwd>
                <named-content content-type="kingdom">Animalia</named-content>
              </kwd><kwd>
                <named-content content-type="order">Hymenoptera</named-content>
              </kwd><kwd>
                <named-content content-type="family">Megachilidae</named-content>
              </kwd></kwd-group><mixed-citation publication-type="journal"><person-group><name><surname>Wood</surname><given-names>T. J.</given-names></name></person-group><article-title>﻿Resolving issues in the genus <italic><tp:taxon-name><tp:taxon-name-part taxon-name-part-type="genus" reg="Dioxys">Dioxys</tp:taxon-name-part></tp:taxon-name></italic> (<tp:taxon-name><tp:taxon-name-part taxon-name-part-type="order">Hymenoptera</tp:taxon-name-part></tp:taxon-name>, <tp:taxon-name><tp:taxon-name-part taxon-name-part-type="family">Megachilidae</tp:taxon-name-part></tp:taxon-name>, <tp:taxon-name><tp:taxon-name-part taxon-name-part-type="tribe">Dioxyini</tp:taxon-name-part></tp:taxon-name>) in the West Palaearctic with a new identification key</article-title><source>Zookeys</source><day>10</day><month>02</month><year>2025</year><volume>1226</volume><fpage>261</fpage><lpage>302</lpage><pub-id pub-id-type="doi">10.3897/zookeys.1226.138377</pub-id></mixed-citation></tp:treatment-meta><tp:nomenclature><label>﻿4.</label><tp:taxon-name>
              <object-id xmlns:xlink="http://www.w3.org/1999/xlink" content-type="arpha" xlink:type="simple">215C1CC2-2978-5832-9796-BA237A5B920F</object-id>
              <tp:taxon-name-part taxon-name-part-type="genus" reg="Dioxys">Dioxys</tp:taxon-name-part>
              <tp:taxon-name-part taxon-name-part-type="species" reg="cinctus">cinctus</tp:taxon-name-part>
            </tp:taxon-name><tp:taxon-authority>(Jurine, 1807)</tp:taxon-authority><tp:nomenclature-citation-list><tp:nomenclature-citation><tp:taxon-name>
                  <tp:taxon-name-part taxon-name-part-type="genus" reg="Trachusa">Trachusa</tp:taxon-name-part>
                  <tp:taxon-name-part taxon-name-part-type="species" reg="cincta">cincta</tp:taxon-name-part>
                </tp:taxon-name><comment>Jurine, 1807: 253 [no type material].</comment></tp:nomenclature-citation><tp:nomenclature-citation><tp:taxon-name>
                  <tp:taxon-name-part taxon-name-part-type="genus" reg="Dioxys">Dioxys</tp:taxon-name-part>
                  <tp:taxon-name-part taxon-name-part-type="species" reg="pyrenaica">pyrenaica</tp:taxon-name-part>
                </tp:taxon-name><comment>Lepeletier, 1841: 515, ♀♂ [France, <named-content xmlns:xlink="http://www.w3.org/1999/xlink" content-type="dwc:institutional_code" xlink:title="Muséum national d’Histoire naturelle, Paris, France" xlink:href="http://grbio.org/institution/museum-national-dhistoire-naturelle-2" xlink:type="simple">MNHN</named-content>, not examined]..</comment></tp:nomenclature-citation><tp:nomenclature-citation><tp:taxon-name>
                  <tp:taxon-name-part taxon-name-part-type="genus" reg="Dioxys">Dioxys</tp:taxon-name-part>
                  <tp:taxon-name-part taxon-name-part-type="species" reg="maura">maura</tp:taxon-name-part>
                </tp:taxon-name><comment>Lepeletier, 1841: 516, ♀ [Algeria, ?<named-content xmlns:xlink="http://www.w3.org/1999/xlink" content-type="dwc:institutional_code" xlink:title="Muséum national d’Histoire naturelle, Paris, France" xlink:href="http://grbio.org/institution/museum-national-dhistoire-naturelle-2" xlink:type="simple">MNHN</named-content>, not examined]</comment></tp:nomenclature-citation><tp:nomenclature-citation><tp:taxon-name>
                  <tp:taxon-name-part taxon-name-part-type="genus" reg="Dioxys">Dioxys</tp:taxon-name-part>
                  <tp:taxon-name-part taxon-name-part-type="species" reg="cruenta">cruenta</tp:taxon-name-part>
                </tp:taxon-name><comment>Gerstäcker, 1869: 166, ♂ [Italy: Sicily, <named-content xmlns:xlink="http://www.w3.org/1999/xlink" content-type="dwc:institutional_code" xlink:title="Museum für Naturkunde, Berlin, Germany" xlink:href="http://grbio.org/institution/museum-f%C3%BCr-naturkunde-2" xlink:type="simple">ZMHB</named-content>, not examined].</comment></tp:nomenclature-citation><tp:nomenclature-citation><tp:taxon-name>
                  <tp:taxon-name-part taxon-name-part-type="genus" reg="Dioxys">Dioxys</tp:taxon-name-part>
                  <tp:taxon-name-part taxon-name-part-type="species" reg="spinigera">spinigera</tp:taxon-name-part>
                </tp:taxon-name><comment>Pérez, 1884: 299, ♀♂ [France, <named-content xmlns:xlink="http://www.w3.org/1999/xlink" content-type="dwc:institutional_code" xlink:title="Muséum national d’Histoire naturelle, Paris, France" xlink:href="http://grbio.org/institution/museum-national-dhistoire-naturelle-2" xlink:type="simple">MNHN</named-content>, not examined].</comment></tp:nomenclature-citation><tp:nomenclature-citation><tp:taxon-name>
                  <tp:taxon-name-part taxon-name-part-type="genus" reg="Dioxys">Dioxys</tp:taxon-name-part>
                  <tp:taxon-name-part taxon-name-part-type="species" reg="cincta">cincta</tp:taxon-name-part>
                  <tp:taxon-name-part taxon-name-part-type="infraspecific-rank">var.</tp:taxon-name-part>
                  <tp:taxon-name-part taxon-name-part-type="variety" reg="jucunda">jucunda</tp:taxon-name-part>
                </tp:taxon-name><comment>Mocsáry, 1894: 36, ♀ [Hungary, <named-content xmlns:xlink="http://www.w3.org/1999/xlink" content-type="dwc:institutional_code" xlink:title="Hungarian Natural History Museum, Budapest, Hungary" xlink:href="http://grbio.org/institution/hungarian-natural-history-museum" xlink:type="simple">HNHM</named-content>, not examined].</comment></tp:nomenclature-citation><tp:nomenclature-citation><tp:taxon-name>
                  <tp:taxon-name-part taxon-name-part-type="genus" reg="Dioxys">Dioxys</tp:taxon-name-part>
                  <tp:taxon-name-part taxon-name-part-type="species" reg="cincta">cincta</tp:taxon-name-part>
                  <tp:taxon-name-part taxon-name-part-type="infraspecific-rank">ab.</tp:taxon-name-part>
                  <tp:taxon-name-part taxon-name-part-type="aberration" reg="friederikae">friederikae</tp:taxon-name-part>
                </tp:taxon-name><comment>Mader, 1933: 125, ♀ [Austria, ?<named-content xmlns:xlink="http://www.w3.org/1999/xlink" content-type="dwc:institutional_code" xlink:title="Naturhistorisches Museum Wien, Vienna, Austria" xlink:href="http://grbio.org/institution/naturhistorisches-museum-wien-1" xlink:type="simple">NMW</named-content>, not examined].</comment></tp:nomenclature-citation></tp:nomenclature-citation-list></tp:nomenclature><tp:treatment-sec sec-type="material" id="SECID0EPGAI"><title>Material examined.</title><p><bold>Algeria</bold> • 7♀; W. Saida [Wilaya de Saida], Sidi Amar; 12 Apr. 1981; R. Leys leg.; ZMA.INS.5104007–ZMA.INS.5104013 • 5♂, 3♀; Alger; 5–19 Apr. 1898; F.D. Morice leg.; <named-content xmlns:xlink="http://www.w3.org/1999/xlink" content-type="dwc:institutional_code" xlink:title="Oxford University Museum of Natural History, Oxford, United Kingdom" xlink:href="http://grbio.org/institution/oxford-university-museum-natural-history" xlink:type="simple">OUMNH</named-content> • 1♀; Oran; 14 Apr. 1910; F.D. Morice leg.; <named-content xmlns:xlink="http://www.w3.org/1999/xlink" content-type="dwc:institutional_code" xlink:title="Oxford University Museum of Natural History, Oxford, United Kingdom" xlink:href="http://grbio.org/institution/oxford-university-museum-natural-history" xlink:type="simple">OUMNH</named-content>; <bold>Bulgaria</bold> • 1♂; Debar, Pervomaj; 14 Jun. 2017; B. Halada leg.; <abbrev xmlns:xlink="http://www.w3.org/1999/xlink" content-type="institution" xlink:title="Oberösterreiches Landesmuseum, Linz, Austria" id="ABBRID0EPHAI" xlink:type="simple">OÖLM</abbrev> • 1♀; S of Sozopol; 40 m a.s.l.; 11 Jun. 2017; M. Halada leg.; <abbrev xmlns:xlink="http://www.w3.org/1999/xlink" content-type="institution" xlink:title="Oberösterreiches Landesmuseum, Linz, Austria" id="ABBRID0EUHAI" xlink:type="simple">OÖLM</abbrev>; <bold>Czechia</bold> • 1♂, 1♀; Moravia, Bratčice, 20 km S Brno; 28 Jun. 2011; M. &amp; Z. Halada leg.; <abbrev xmlns:xlink="http://www.w3.org/1999/xlink" content-type="institution" xlink:title="Oberösterreiches Landesmuseum, Linz, Austria" id="ABBRID0E2HAI" xlink:type="simple">OÖLM</abbrev>; <bold>France</bold> • 1♂; Auron/Alp. Marit.; 1700 m a.s.l.; 11 Jul. 1972; H. Wolf leg.; <named-content xmlns:xlink="http://www.w3.org/1999/xlink" content-type="dwc:institutional_code" xlink:title="Naturalis Biodiversity Center, Leiden, the Netherlands" xlink:href="http://grbio.org/institution/national-museum-natural-history-naturalis" xlink:type="simple">RMNH</named-content>; <named-content xmlns:xlink="http://www.w3.org/1999/xlink" content-type="dwc:institutional_code" xlink:title="Naturalis Biodiversity Center, Leiden, the Netherlands" xlink:href="http://grbio.org/institution/national-museum-natural-history-naturalis" xlink:type="simple">RMNH</named-content>.INS.1660520 • 1♂; Narbonne; 14 Apr. 1903; F.D. Morice leg.; <named-content xmlns:xlink="http://www.w3.org/1999/xlink" content-type="dwc:institutional_code" xlink:title="Oxford University Museum of Natural History, Oxford, United Kingdom" xlink:href="http://grbio.org/institution/oxford-university-museum-natural-history" xlink:type="simple">OUMNH</named-content>; <bold>Greece</bold> • 1♂; Central Greece, Galaxidi, 3.5 km NNW; 100 m a.s.l.; 7 Apr. 2024; T.J. Wood leg.; <abbrev xmlns:xlink="http://www.w3.org/1999/xlink" content-type="institution" xlink:title="Personal collection of T.J. Wood, Leiden, the Netherlands" id="ABBRID0EZIAI" xlink:type="simple">TJWC</abbrev> • 1♂; Central Macedonia, Stavros, 2 km N of Stavros; 22 May 2023; T.J. Wood leg.; <abbrev xmlns:xlink="http://www.w3.org/1999/xlink" content-type="institution" xlink:title="Personal collection of T.J. Wood, Leiden, the Netherlands" id="ABBRID0E5IAI" xlink:type="simple">TJWC</abbrev> • 1♀; Eastern Macedonia and Thrace, Kavala, 1 km N Ag. Andreas; 23 May 2023; T.J. Wood leg.; <abbrev xmlns:xlink="http://www.w3.org/1999/xlink" content-type="institution" xlink:title="Personal collection of T.J. Wood, Leiden, the Netherlands" id="ABBRID0EDJAI" xlink:type="simple">TJWC</abbrev> • 1♂; Kriti [Crete], Lasithi, Kato Zakros; 21 Apr. 1985; R. Leys leg.; ZMA.INS.5104021 • 1♂; Kriti, Rethimno, 2 km N Livadia; 27 Apr. 1985; R. Leys leg.; ZMA.INS.5104014 • 1♂; W. Creta, Phaistos; 26 Apr. 1983; H. Teunissen leg.; <named-content xmlns:xlink="http://www.w3.org/1999/xlink" content-type="dwc:institutional_code" xlink:title="Naturalis Biodiversity Center, Leiden, the Netherlands" xlink:href="http://grbio.org/institution/national-museum-natural-history-naturalis" xlink:type="simple">RMNH</named-content>; <named-content xmlns:xlink="http://www.w3.org/1999/xlink" content-type="dwc:institutional_code" xlink:title="Naturalis Biodiversity Center, Leiden, the Netherlands" xlink:href="http://grbio.org/institution/national-museum-natural-history-naturalis" xlink:type="simple">RMNH</named-content>.INS.1663101 • 1♂, 1♀; Centraal Gr., Chryson [Chryso]; 2 May 1984; G. &amp; M. den Hollander leg.; <named-content xmlns:xlink="http://www.w3.org/1999/xlink" content-type="dwc:institutional_code" xlink:title="Naturalis Biodiversity Center, Leiden, the Netherlands" xlink:href="http://grbio.org/institution/national-museum-natural-history-naturalis" xlink:type="simple">RMNH</named-content>; <named-content xmlns:xlink="http://www.w3.org/1999/xlink" content-type="dwc:institutional_code" xlink:title="Naturalis Biodiversity Center, Leiden, the Netherlands" xlink:href="http://grbio.org/institution/national-museum-natural-history-naturalis" xlink:type="simple">RMNH</named-content>.INS.1663296–<named-content xmlns:xlink="http://www.w3.org/1999/xlink" content-type="dwc:institutional_code" xlink:title="Naturalis Biodiversity Center, Leiden, the Netherlands" xlink:href="http://grbio.org/institution/national-museum-natural-history-naturalis" xlink:type="simple">RMNH</named-content>.INS.1663297 • 1♀; Corinth; 18 May 1912; F.D. Morice leg.; <named-content xmlns:xlink="http://www.w3.org/1999/xlink" content-type="dwc:institutional_code" xlink:title="Oxford University Museum of Natural History, Oxford, United Kingdom" xlink:href="http://grbio.org/institution/oxford-university-museum-natural-history" xlink:type="simple">OUMNH</named-content> • 4♂, 1♀; Olympia; 7–11 May 1901; F.D. Morice leg.; <named-content xmlns:xlink="http://www.w3.org/1999/xlink" content-type="dwc:institutional_code" xlink:title="Oxford University Museum of Natural History, Oxford, United Kingdom" xlink:href="http://grbio.org/institution/oxford-university-museum-natural-history" xlink:type="simple">OUMNH</named-content> • 4♂, 3♀; Zante [Zakynthos]; 16–19 May 1901; F.D. Morice leg.; <named-content xmlns:xlink="http://www.w3.org/1999/xlink" content-type="dwc:institutional_code" xlink:title="Oxford University Museum of Natural History, Oxford, United Kingdom" xlink:href="http://grbio.org/institution/oxford-university-museum-natural-history" xlink:type="simple">OUMNH</named-content>; <bold>Hungary</bold> • 1♀; 5 km N Veszprém; 4 Jul. 2016; B. Halada leg.; <abbrev xmlns:xlink="http://www.w3.org/1999/xlink" content-type="institution" xlink:title="Oberösterreiches Landesmuseum, Linz, Austria" id="ABBRID0EELAI" xlink:type="simple">OÖLM</abbrev> • 1♂; Mor, Csákberény; 220 m a.s.l.; 24 May 2011; M. &amp; Z. Halada leg.; <abbrev xmlns:xlink="http://www.w3.org/1999/xlink" content-type="institution" xlink:title="Oberösterreiches Landesmuseum, Linz, Austria" id="ABBRID0EJLAI" xlink:type="simple">OÖLM</abbrev> • 1♂; N of Várpalota; 11 Jun. 2020; M. Halada leg.; <abbrev xmlns:xlink="http://www.w3.org/1999/xlink" content-type="institution" xlink:title="Oberösterreiches Landesmuseum, Linz, Austria" id="ABBRID0EOLAI" xlink:type="simple">OÖLM</abbrev> • 2♀; Pakozd, E of Székesfehérvár; 4 Jul. 2018; M. Halada leg.; <abbrev xmlns:xlink="http://www.w3.org/1999/xlink" content-type="institution" xlink:title="Oberösterreiches Landesmuseum, Linz, Austria" id="ABBRID0ETLAI" xlink:type="simple">OÖLM</abbrev> • 1♂; Pakozd, E of Székesfehérvár; 12 Jun. 2020; M. Halada leg.; <abbrev xmlns:xlink="http://www.w3.org/1999/xlink" content-type="institution" xlink:title="Oberösterreiches Landesmuseum, Linz, Austria" id="ABBRID0EYLAI" xlink:type="simple">OÖLM</abbrev>; <bold>Israel</bold> • 1♂; Jerusalem; 11 May 1955; <abbrev xmlns:xlink="http://www.w3.org/1999/xlink" content-type="institution" xlink:title="Oberösterreiches Landesmuseum, Linz, Austria" id="ABBRID0E6LAI" xlink:type="simple">OÖLM</abbrev>; <bold>Iraq</bold> • 1♂; Dahuk, Bade; 1003 m a.s.l.; 15 May 2023; D. Baiocchi leg.; <abbrev xmlns:xlink="http://www.w3.org/1999/xlink" content-type="institution" xlink:title="Personal collection of Marco Selis, Viterbo, Italy" id="ABBRID0EMMAI" xlink:type="simple">MSVI</abbrev> • 3♀; Kurdistan, Duhok gov., 5 km E of Ashewa, Mt. Gara; 1750–1950 m a.s.l.; 30 May – 12 Jun. 2024; D. Baiocchi leg.; <abbrev xmlns:xlink="http://www.w3.org/1999/xlink" content-type="institution" xlink:title="Personal collection of Marco Selis, Viterbo, Italy" id="ABBRID0EXMAI" xlink:type="simple">MSVI</abbrev>; <bold>Italy</bold> • 2♂; Roma, Via Falcognana; 10 Jul. 1989; G.G.M. Schulten leg.; <named-content xmlns:xlink="http://www.w3.org/1999/xlink" content-type="dwc:institutional_code" xlink:title="Naturalis Biodiversity Center, Leiden, the Netherlands" xlink:href="http://grbio.org/institution/national-museum-natural-history-naturalis" xlink:type="simple">RMNH</named-content>; ZMA.INS.5104015–ZMA.INS.5104016 • 2♂; Roma, Via Falcognana; 10 May. 1992; G.G.M. Schulten leg.; <named-content xmlns:xlink="http://www.w3.org/1999/xlink" content-type="dwc:institutional_code" xlink:title="Naturalis Biodiversity Center, Leiden, the Netherlands" xlink:href="http://grbio.org/institution/national-museum-natural-history-naturalis" xlink:type="simple">RMNH</named-content>; ZMA.INS.5104017–ZMA.INS.5104018 • 1♂; Sicilia, Etna Z.W. wand; 27 Jun. – 2 Jul. 1976; J. Timmer leg.; <named-content xmlns:xlink="http://www.w3.org/1999/xlink" content-type="dwc:institutional_code" xlink:title="Naturalis Biodiversity Center, Leiden, the Netherlands" xlink:href="http://grbio.org/institution/national-museum-natural-history-naturalis" xlink:type="simple">RMNH</named-content>; ZMA.INS.5104019; <bold>Jordan</bold> • 1♀; 20 km S of North Shuna, Tall Al Arbatin; 19 Apr. 1996; Ma. Halada leg.; <abbrev xmlns:xlink="http://www.w3.org/1999/xlink" content-type="institution" xlink:title="Oberösterreiches Landesmuseum, Linz, Austria" id="ABBRID0EPNAI" xlink:type="simple">OÖLM</abbrev> • 3♀; 25 km S At Tafila; 27 May 2007; Z. Kejval leg.; <abbrev xmlns:xlink="http://www.w3.org/1999/xlink" content-type="institution" xlink:title="Oberösterreiches Landesmuseum, Linz, Austria" id="ABBRID0EUNAI" xlink:type="simple">OÖLM</abbrev> • 1♀; Jordan Valley, Mubalath; 27 Apr. 1996; Mi. Halada; <abbrev xmlns:xlink="http://www.w3.org/1999/xlink" content-type="institution" xlink:title="Oberösterreiches Landesmuseum, Linz, Austria" id="ABBRID0EZNAI" xlink:type="simple">OÖLM</abbrev> • 4♀; N. Shuna; 20–30 Apr. 1996; Mi. Halada leg.; <abbrev xmlns:xlink="http://www.w3.org/1999/xlink" content-type="institution" xlink:title="Oberösterreiches Landesmuseum, Linz, Austria" id="ABBRID0E5NAI" xlink:type="simple">OÖLM</abbrev> • 1♂; Puglia, Lecce, Strada vecchia Frigole; 35 m a.s.l.; 25 May 2021; Bolino leg.; <abbrev xmlns:xlink="http://www.w3.org/1999/xlink" content-type="institution" xlink:title="Personal collection of Marco Selis, Viterbo, Italy" id="ABBRID0EDOAI" xlink:type="simple">MSVI</abbrev> • 1♂, 1♀; Lazio, Maccarese; 30–65 m a.s.l.; 15 May 2021; D. Baiocchi leg.; <abbrev xmlns:xlink="http://www.w3.org/1999/xlink" content-type="institution" xlink:title="Personal collection of Marco Selis, Viterbo, Italy" id="ABBRID0EOOAI" xlink:type="simple">MSVI</abbrev> • 1♂; Lazio, Viterbo, Norchia; 130–160 m a.s.l.; 12 May 2022; M. Selis leg.; <abbrev xmlns:xlink="http://www.w3.org/1999/xlink" content-type="institution" xlink:title="Personal collection of Marco Selis, Viterbo, Italy" id="ABBRID0ETOAI" xlink:type="simple">MSVI</abbrev>; <bold>Lebanon</bold> • 1♀; Brumana [Broummana]; 30 Apr. 1899; F.D. Morice leg.; <named-content xmlns:xlink="http://www.w3.org/1999/xlink" content-type="dwc:institutional_code" xlink:title="Oxford University Museum of Natural History, Oxford, United Kingdom" xlink:href="http://grbio.org/institution/oxford-university-museum-natural-history" xlink:type="simple">OUMNH</named-content>; <bold>Morocco</bold> • 1♂, 2♀; Fès-Meknès, Taza, P5425, 3 km N of Galdamane; 780 m a.s.l.; 12 May 2022; T.J. Wood leg.; <abbrev xmlns:xlink="http://www.w3.org/1999/xlink" content-type="institution" xlink:title="Personal collection of T.J. Wood, Leiden, the Netherlands" id="ABBRID0EHPAI" xlink:type="simple">TJWC</abbrev> • 5♀; Fès-Meknès, Taza, R507, 2 km N of Ras El Ma; c. 750 m a.s.l.; 10 May 2022; T.J. Wood leg.; <abbrev xmlns:xlink="http://www.w3.org/1999/xlink" content-type="institution" xlink:title="Personal collection of T.J. Wood, Leiden, the Netherlands" id="ABBRID0EMPAI" xlink:type="simple">TJWC</abbrev> • 2♂; Oukaimeden, 50 km S Marrakech; 2700 m a.s.l.; 8 May 2015; Mucska leg.; <abbrev xmlns:xlink="http://www.w3.org/1999/xlink" content-type="institution" xlink:title="Oberösterreiches Landesmuseum, Linz, Austria" id="ABBRID0ERPAI" xlink:type="simple">OÖLM</abbrev> • 1♂; Souss-Massa, R105, Tizirt, 10 km N, Agadir N´ Guemzt env.; 12 Mar. 2022; T.J. Wood leg.; <abbrev xmlns:xlink="http://www.w3.org/1999/xlink" content-type="institution" xlink:title="Personal collection of T.J. Wood, Leiden, the Netherlands" id="ABBRID0EWPAI" xlink:type="simple">TJWC</abbrev> • 1♂; SW of Sefrou; 16 May 2003; M. Halada leg.; <abbrev xmlns:xlink="http://www.w3.org/1999/xlink" content-type="institution" xlink:title="Oberösterreiches Landesmuseum, Linz, Austria" id="ABBRID0E2PAI" xlink:type="simple">OÖLM</abbrev>; <bold>Portugal</bold> • 2♂, 1♀; Algarve, 200 m E of Cacela Velha; 200 m a.s.l.; 27 Apr. 2016; T.J. Wood leg.; <abbrev xmlns:xlink="http://www.w3.org/1999/xlink" content-type="institution" xlink:title="Personal collection of T.J. Wood, Leiden, the Netherlands" id="ABBRID0ECQAI" xlink:type="simple">TJWC</abbrev> • 1♂, 1♀; Algarve, Tavira, Forte do Rato; 22 Apr. 2016; T.J. Wood leg.; <abbrev xmlns:xlink="http://www.w3.org/1999/xlink" content-type="institution" xlink:title="Personal collection of T.J. Wood, Leiden, the Netherlands" id="ABBRID0EHQAI" xlink:type="simple">TJWC</abbrev> • 1♂; Algarve, Praia do Cabeço, near Monte Gordo; 26 Apr. 2016; T.J. Wood leg.; <abbrev xmlns:xlink="http://www.w3.org/1999/xlink" content-type="institution" xlink:title="Personal collection of T.J. Wood, Leiden, the Netherlands" id="ABBRID0EMQAI" xlink:type="simple">TJWC</abbrev> • 1♀; Guia; 27 Apr. 2008; D.W. Baldock leg.; <abbrev xmlns:xlink="http://www.w3.org/1999/xlink" content-type="institution" xlink:title="Personal collection of T.J. Wood, Leiden, the Netherlands" id="ABBRID0EXQAI" xlink:type="simple">TJWC</abbrev>; <bold>Spain</bold> • 1♂, 1♀; 10 km SE Baza; 9 May 2003; J. Halada leg.; <abbrev xmlns:xlink="http://www.w3.org/1999/xlink" content-type="institution" xlink:title="Oberösterreiches Landesmuseum, Linz, Austria" id="ABBRID0E5QAI" xlink:type="simple">OÖLM</abbrev> • 1♀; 20 km NE Ronda; 30 Apr. 2003; J. Halada leg.; <abbrev xmlns:xlink="http://www.w3.org/1999/xlink" content-type="institution" xlink:title="Oberösterreiches Landesmuseum, Linz, Austria" id="ABBRID0EDRAI" xlink:type="simple">OÖLM</abbrev> • 2♀; 50 km W Almería, Berja; 21–28 Apr. 2003; J. Halada leg.; <abbrev xmlns:xlink="http://www.w3.org/1999/xlink" content-type="institution" xlink:title="Oberösterreiches Landesmuseum, Linz, Austria" id="ABBRID0EIRAI" xlink:type="simple">OÖLM</abbrev> • 1♀; Embalase de Barbate Sw; 6–8 May 2017; Barták &amp; Kubik leg.; <abbrev xmlns:xlink="http://www.w3.org/1999/xlink" content-type="institution" xlink:title="Oberösterreiches Landesmuseum, Linz, Austria" id="ABBRID0ENRAI" xlink:type="simple">OÖLM</abbrev> • 1♀; Granada, Sierra Nevada, El Dornajo; 1700 m a.s.l.; 6 Jun. 2021; T.J. Wood leg.; <abbrev xmlns:xlink="http://www.w3.org/1999/xlink" content-type="institution" xlink:title="Personal collection of T.J. Wood, Leiden, the Netherlands" id="ABBRID0ESRAI" xlink:type="simple">TJWC</abbrev> • 1♀; Granada, Sierra Nevada, Trevélez environs to Barranco Madrid; 1500–1700 m a.s.l.; 14 Jun. 2021; T.J. Wood leg.; <abbrev xmlns:xlink="http://www.w3.org/1999/xlink" content-type="institution" xlink:title="Personal collection of T.J. Wood, Leiden, the Netherlands" id="ABBRID0EXRAI" xlink:type="simple">TJWC</abbrev> • 1♂; La Joya, Almeria; 27 Mar. 1959; J. Suárez leg.; <named-content xmlns:xlink="http://www.w3.org/1999/xlink" content-type="dwc:institutional_code" xlink:title="Naturalis Biodiversity Center, Leiden, the Netherlands" xlink:href="http://grbio.org/institution/national-museum-natural-history-naturalis" xlink:type="simple">RMNH</named-content>; <named-content xmlns:xlink="http://www.w3.org/1999/xlink" content-type="dwc:institutional_code" xlink:title="Naturalis Biodiversity Center, Leiden, the Netherlands" xlink:href="http://grbio.org/institution/national-museum-natural-history-naturalis" xlink:type="simple">RMNH</named-content>.INS.1663103 • 1♂; Málaga, 5 km S Ronda; 29 May 1967; M.J. &amp; J.P. Duffels leg.; <named-content xmlns:xlink="http://www.w3.org/1999/xlink" content-type="dwc:institutional_code" xlink:title="Naturalis Biodiversity Center, Leiden, the Netherlands" xlink:href="http://grbio.org/institution/national-museum-natural-history-naturalis" xlink:type="simple">RMNH</named-content>; ZMA.INS.5104020 • 1♀; Málaga, Cortes de la Frontera, path to Llano de las Labores; 26 May 2021; T.J. Wood leg.; <abbrev xmlns:xlink="http://www.w3.org/1999/xlink" content-type="institution" xlink:title="Personal collection of T.J. Wood, Leiden, the Netherlands" id="ABBRID0ELSAI" xlink:type="simple">TJWC</abbrev> • 1♂, 1♀; Málaga, Gaucín, Gaucín to Puerto del Hacho; 1 Jun. 2021; T.J. Wood leg.; <abbrev xmlns:xlink="http://www.w3.org/1999/xlink" content-type="institution" xlink:title="Personal collection of T.J. Wood, Leiden, the Netherlands" id="ABBRID0EQSAI" xlink:type="simple">TJWC</abbrev> • 1♂, 1♀; Málaga, Júzcar, Júzcar to Sendero de la Eras; 29 May 2021; T.J. Wood leg.; <abbrev xmlns:xlink="http://www.w3.org/1999/xlink" content-type="institution" xlink:title="Personal collection of T.J. Wood, Leiden, the Netherlands" id="ABBRID0EVSAI" xlink:type="simple">TJWC</abbrev> • 1♂; Málaga, Pizarre [Pizarra]; 20 May 1967; M.J. &amp; J.P. Duffels leg.; <named-content xmlns:xlink="http://www.w3.org/1999/xlink" content-type="dwc:institutional_code" xlink:title="Naturalis Biodiversity Center, Leiden, the Netherlands" xlink:href="http://grbio.org/institution/national-museum-natural-history-naturalis" xlink:type="simple">RMNH</named-content>; ZMA.INS.5104022 • 1♀; Province Teruel, 20 km E Montalban; 1100 m a.s.l.; 19–20 Jun. 1991; J. Tiefenthaler leg.; <abbrev xmlns:xlink="http://www.w3.org/1999/xlink" content-type="institution" xlink:title="Oberösterreiches Landesmuseum, Linz, Austria" id="ABBRID0E6SAI" xlink:type="simple">OÖLM</abbrev> • 1♀; Sierra Filabres Albanchez; 23 Apr. 2003; J. Halada leg.; <abbrev xmlns:xlink="http://www.w3.org/1999/xlink" content-type="institution" xlink:title="Oberösterreiches Landesmuseum, Linz, Austria" id="ABBRID0EETAI" xlink:type="simple">OÖLM</abbrev> • 1♀; Teruel, Albarracin; 1170 m a.s.l.; 12–19 Jun. 1994; A. Teunissen leg.; <named-content xmlns:xlink="http://www.w3.org/1999/xlink" content-type="dwc:institutional_code" xlink:title="Naturalis Biodiversity Center, Leiden, the Netherlands" xlink:href="http://grbio.org/institution/national-museum-natural-history-naturalis" xlink:type="simple">RMNH</named-content>; ZMA.INS.5104005 • 2♂, 1♀; Algeciras; 1–30 Apr. 1905; F.D. Morice leg.; <named-content xmlns:xlink="http://www.w3.org/1999/xlink" content-type="dwc:institutional_code" xlink:title="Oxford University Museum of Natural History, Oxford, United Kingdom" xlink:href="http://grbio.org/institution/oxford-university-museum-natural-history" xlink:type="simple">OUMNH</named-content> • 1♂; Jimena [Jimena de la Frontera]; 1–30 Apr. 1905; F.D. Morice leg.; <named-content xmlns:xlink="http://www.w3.org/1999/xlink" content-type="dwc:institutional_code" xlink:title="Oxford University Museum of Natural History, Oxford, United Kingdom" xlink:href="http://grbio.org/institution/oxford-university-museum-natural-history" xlink:type="simple">OUMNH</named-content> • 1♂, 2♀; Vallvidrera; 1–31 May 1905; F.D. Morice leg.; <named-content xmlns:xlink="http://www.w3.org/1999/xlink" content-type="dwc:institutional_code" xlink:title="Oxford University Museum of Natural History, Oxford, United Kingdom" xlink:href="http://grbio.org/institution/oxford-university-museum-natural-history" xlink:type="simple">OUMNH</named-content>; <bold>Switzerland</bold> • 9♂, 1♀; Berisal; 28 Jun. – 2 Jul. 1895; F.D. Morice leg.; <named-content xmlns:xlink="http://www.w3.org/1999/xlink" content-type="dwc:institutional_code" xlink:title="Oxford University Museum of Natural History, Oxford, United Kingdom" xlink:href="http://grbio.org/institution/oxford-university-museum-natural-history" xlink:type="simple">OUMNH</named-content>; <bold>Syria</bold> • 1♀; 30 km S Suwayda, Dibbin; 15–17 May 1996; Ma. Halada leg.; <abbrev xmlns:xlink="http://www.w3.org/1999/xlink" content-type="institution" xlink:title="Oberösterreiches Landesmuseum, Linz, Austria" id="ABBRID0E5UAI" xlink:type="simple">OÖLM</abbrev> • 1♀; Salkhad env; 6 May 1996; Mi. Halada leg.; <abbrev xmlns:xlink="http://www.w3.org/1999/xlink" content-type="institution" xlink:title="Oberösterreiches Landesmuseum, Linz, Austria" id="ABBRID0EDVAI" xlink:type="simple">OÖLM</abbrev>; <bold>Tunisia</bold> • 1♀; 15 km W Mateur; 6 May 1984; J.P. Duffels leg.; <named-content xmlns:xlink="http://www.w3.org/1999/xlink" content-type="dwc:institutional_code" xlink:title="Naturalis Biodiversity Center, Leiden, the Netherlands" xlink:href="http://grbio.org/institution/national-museum-natural-history-naturalis" xlink:type="simple">RMNH</named-content>; ZMA.INS.5104006 • 2♂; 30 km N Foum Tatahouine; 12 Feb. 1992; K. Warncke leg.; <abbrev xmlns:xlink="http://www.w3.org/1999/xlink" content-type="institution" xlink:title="Oberösterreiches Landesmuseum, Linz, Austria" id="ABBRID0EPVAI" xlink:type="simple">OÖLM</abbrev> • 1♂; Grombalia env.; 18 Mar. 1996; K. Deneš leg.; <abbrev xmlns:xlink="http://www.w3.org/1999/xlink" content-type="institution" xlink:title="Oberösterreiches Landesmuseum, Linz, Austria" id="ABBRID0EUVAI" xlink:type="simple">OÖLM</abbrev> • 1♂, 1♀; Makthar; 16–17 Apr. 1998; K. Deneš leg.; <abbrev xmlns:xlink="http://www.w3.org/1999/xlink" content-type="institution" xlink:title="Oberösterreiches Landesmuseum, Linz, Austria" id="ABBRID0EZVAI" xlink:type="simple">OÖLM</abbrev> • 1♀; Zaafrana; 6 Apr. 1999; K. Deneš leg.; <abbrev xmlns:xlink="http://www.w3.org/1999/xlink" content-type="institution" xlink:title="Oberösterreiches Landesmuseum, Linz, Austria" id="ABBRID0E5VAI" xlink:type="simple">OÖLM</abbrev> • 4♀; Carthage; 27 Apr. 1913; F.D. Morice leg.; <named-content xmlns:xlink="http://www.w3.org/1999/xlink" content-type="dwc:institutional_code" xlink:title="Oxford University Museum of Natural History, Oxford, United Kingdom" xlink:href="http://grbio.org/institution/oxford-university-museum-natural-history" xlink:type="simple">OUMNH</named-content> • 4♀; Carthage; 20 May 1910; F.D. Morice leg.; <named-content xmlns:xlink="http://www.w3.org/1999/xlink" content-type="dwc:institutional_code" xlink:title="Oxford University Museum of Natural History, Oxford, United Kingdom" xlink:href="http://grbio.org/institution/oxford-university-museum-natural-history" xlink:type="simple">OUMNH</named-content> • 3♂, 2♀; Hammam Bou Hadjar; 10 Apr. 1910; F.D. Morice leg.; <named-content xmlns:xlink="http://www.w3.org/1999/xlink" content-type="dwc:institutional_code" xlink:title="Oxford University Museum of Natural History, Oxford, United Kingdom" xlink:href="http://grbio.org/institution/oxford-university-museum-natural-history" xlink:type="simple">OUMNH</named-content>; <bold>Turkey</bold> • 1♂; Karadut env., 50 km NE Adiyaman; 1 Jun. 2001; K. Deneš leg.; <abbrev xmlns:xlink="http://www.w3.org/1999/xlink" content-type="institution" xlink:title="Oberösterreiches Landesmuseum, Linz, Austria" id="ABBRID0EGXAI" xlink:type="simple">OÖLM</abbrev>; <bold>West Bank</bold> • 1♀; Wadi el Kelt [Wadi Qelt]; 29 Mar. 1952; <abbrev xmlns:xlink="http://www.w3.org/1999/xlink" content-type="institution" xlink:title="Oberösterreiches Landesmuseum, Linz, Austria" id="ABBRID0ENXAI" xlink:type="simple">OÖLM</abbrev> • 1♂, 1♀; Bethlehem; 8 Apr. 1899; F.D. Morice leg.; <named-content xmlns:xlink="http://www.w3.org/1999/xlink" content-type="dwc:institutional_code" xlink:title="Oxford University Museum of Natural History, Oxford, United Kingdom" xlink:href="http://grbio.org/institution/oxford-university-museum-natural-history" xlink:type="simple">OUMNH</named-content>.</p></tp:treatment-sec><tp:treatment-sec sec-type="distribution" id="SECID0E4XAI"><title>Distribution.</title><p>Found across central and southern Europe (including Bulgaria*), the Mediterranean basin (including Morocco, Algeria, Tunisia, and Libya), east to Israel, Lebanon*, Syria*, Jordan*, Turkey, Iraq*, the Caucasus, and the Pamir mountains in Central Asia (<xref ref-type="bibr" rid="B38">Popov 1936</xref>; <xref ref-type="bibr" rid="B46">Warncke 1977</xref>; <xref ref-type="bibr" rid="B20">Kuhlmann et al. 2014</xref>; <xref ref-type="bibr" rid="B4">Bogusch 2023</xref>). The species may be spreading northwards, with the first record from Germany made only in 2019 (<xref ref-type="bibr" rid="B43">Saure and Petrischak 2020</xref>). Separately, it is not impossible that Popov’s record from Central Asia actually corresponds to one of the three species he described (males are known only for <italic><tp:taxon-name><tp:taxon-name-part taxon-name-part-type="genus" reg="Dioxys">D.</tp:taxon-name-part><tp:taxon-name-part taxon-name-part-type="species" reg="distinguendus">distinguendus</tp:taxon-name-part></tp:taxon-name></italic>), as examination of a small number of male <italic><tp:taxon-name><tp:taxon-name-part taxon-name-part-type="genus" reg="Dioxys">Dioxys</tp:taxon-name-part></tp:taxon-name></italic> specimens from Central Asia show a very similar genital morphology to <italic><tp:taxon-name><tp:taxon-name-part taxon-name-part-type="genus" reg="Dioxys">D.</tp:taxon-name-part><tp:taxon-name-part taxon-name-part-type="species" reg="cinctus">cinctus</tp:taxon-name-part></tp:taxon-name></italic>. Further study of Central Asian species is required.</p></tp:treatment-sec><ref-list><ref id="B38"><mixed-citation xmlns:xlink="http://www.w3.org/1999/xlink" xlink:type="simple"><person-group><name name-style="western"><surname>Popov</surname><given-names>VB</given-names></name></person-group> (<year>1936</year>) <article-title>To the knowledge of the genus <italic><tp:taxon-name><tp:taxon-name-part taxon-name-part-type="genus">Dioxys</tp:taxon-name-part></tp:taxon-name></italic> Lep. (<tp:taxon-name><tp:taxon-name-part taxon-name-part-type="order">Hymenoptera</tp:taxon-name-part></tp:taxon-name>, <tp:taxon-name><tp:taxon-name-part taxon-name-part-type="superfamily">Apoidea</tp:taxon-name-part></tp:taxon-name>).</article-title><source>Trudy Zoologicheskogo instituta Akademii nauk SSSR</source><volume>3</volume>: <fpage>3</fpage>–<lpage>32</lpage>. [In Russian]</mixed-citation></ref><ref id="B46"><mixed-citation xmlns:xlink="http://www.w3.org/1999/xlink" xlink:type="simple"><person-group><name name-style="western"><surname>Warncke</surname><given-names>K</given-names></name></person-group> (<year>1977</year>) <article-title>Beitrag zur Systematik der westpaläarktischen Bienengattung <italic><tp:taxon-name><tp:taxon-name-part taxon-name-part-type="genus">Dioxys</tp:taxon-name-part></tp:taxon-name></italic> Lep. &amp; Serv. (<tp:taxon-name><tp:taxon-name-part taxon-name-part-type="order">Hymenoptera</tp:taxon-name-part></tp:taxon-name>, <tp:taxon-name><tp:taxon-name-part taxon-name-part-type="superfamily">Apoidea</tp:taxon-name-part></tp:taxon-name>).</article-title><source>Reichenbachia</source><volume>16</volume>: <fpage>265</fpage>–<lpage>282</lpage>.</mixed-citation></ref><ref id="B20"><mixed-citation xmlns:xlink="http://www.w3.org/1999/xlink" xlink:type="simple"><person-group><name name-style="western"><surname>Kuhlmann</surname><given-names>M</given-names></name><name name-style="western"><surname>Ascher</surname><given-names>JS</given-names></name><name name-style="western"><surname>Dathe</surname><given-names>HH</given-names></name><name name-style="western"><surname>Ebmer</surname><given-names>AW</given-names></name><name name-style="western"><surname>Hartmann</surname><given-names>P</given-names></name><name name-style="western"><surname>Michez</surname><given-names>D</given-names></name><name name-style="western"><surname>Müller</surname><given-names>A</given-names></name><name name-style="western"><surname>Patiny</surname><given-names>S</given-names></name><name name-style="western"><surname>Pauly</surname><given-names>A</given-names></name><name name-style="western"><surname>Praz</surname><given-names>C</given-names></name><name name-style="western"><surname>Rasmont</surname><given-names>P</given-names></name><name name-style="western"><surname>Risch</surname><given-names>S</given-names></name><name name-style="western"><surname>Scheuchl</surname><given-names>E</given-names></name><name name-style="western"><surname>Schwarz</surname><given-names>M</given-names></name><name name-style="western"><surname>Terzo</surname><given-names>M</given-names></name><name name-style="western"><surname>Williams</surname><given-names>PH</given-names></name><name name-style="western"><surname>Amiet</surname><given-names>F</given-names></name><name name-style="western"><surname>Baldock</surname><given-names>D</given-names></name><name name-style="western"><surname>Berg</surname><given-names>Ø</given-names></name><name name-style="western"><surname>Bogusch</surname><given-names>P</given-names></name><name name-style="western"><surname>Calabuig</surname><given-names>I</given-names></name><name name-style="western"><surname>Cederberg</surname><given-names>B</given-names></name><name name-style="western"><surname>Gogala</surname><given-names>A</given-names></name><name name-style="western"><surname>Gusenleitner</surname><given-names>F</given-names></name><name name-style="western"><surname>Josan</surname><given-names>Z</given-names></name><name name-style="western"><surname>Madsen</surname><given-names>HB</given-names></name><name name-style="western"><surname>Nilsson</surname><given-names>A</given-names></name><name name-style="western"><surname>Ødegaard</surname><given-names>F</given-names></name><name name-style="western"><surname>Ortiz-Sanchez</surname><given-names>J</given-names></name><name name-style="western"><surname>Paukkunen</surname><given-names>J</given-names></name><name name-style="western"><surname>Pawlikowski</surname><given-names>T</given-names></name><name name-style="western"><surname>Quaranta</surname><given-names>M</given-names></name><name name-style="western"><surname>Roberts</surname><given-names>SPM</given-names></name><name name-style="western"><surname>Sáropataki</surname><given-names>M</given-names></name><name name-style="western"><surname>Schwenninger</surname><given-names>HR</given-names></name><name name-style="western"><surname>Smit</surname><given-names>J</given-names></name><name name-style="western"><surname>Söderman</surname><given-names>G</given-names></name><name name-style="western"><surname>Tomozei</surname><given-names>B</given-names></name></person-group> (<year>2014</year>) Checklist of the Western Palaearctic Bees (<tp:taxon-name><tp:taxon-name-part taxon-name-part-type="order">Hymenoptera</tp:taxon-name-part></tp:taxon-name>: <tp:taxon-name><tp:taxon-name-part taxon-name-part-type="superfamily">Apoidea</tp:taxon-name-part></tp:taxon-name>: <tp:taxon-name><tp:taxon-name-part taxon-name-part-type="clade">Anthophila</tp:taxon-name-part></tp:taxon-name>). <ext-link xlink:href="http://westpalbees.myspecies.info" ext-link-type="uri" xlink:type="simple">http://westpalbees.myspecies.info</ext-link> [accessed 19 Sept 2024]</mixed-citation></ref><ref id="B4"><mixed-citation xmlns:xlink="http://www.w3.org/1999/xlink" xlink:type="simple"><person-group><name name-style="western"><surname>Bogusch</surname><given-names>P</given-names></name></person-group> (<year>2023</year>) <article-title>European cuckoo bees of the tribe <tp:taxon-name><tp:taxon-name-part taxon-name-part-type="tribe">Dioxyini</tp:taxon-name-part></tp:taxon-name> (<tp:taxon-name><tp:taxon-name-part taxon-name-part-type="order">Hymenoptera</tp:taxon-name-part></tp:taxon-name>, <tp:taxon-name><tp:taxon-name-part taxon-name-part-type="family">Megachilidae</tp:taxon-name-part></tp:taxon-name>): distribution, annotated checklist and identification key.</article-title><source>Journal of <tp:taxon-name><tp:taxon-name-part taxon-name-part-type="order">Hymenoptera</tp:taxon-name-part></tp:taxon-name> Research</source><volume>96</volume>: <fpage>599</fpage>–<lpage>628</lpage>. <ext-link xlink:href="10.3897/jhr.96.104957" ext-link-type="doi" xlink:type="simple">https://doi.org/10.3897/jhr.96.104957</ext-link></mixed-citation></ref><ref id="B43"><mixed-citation xmlns:xlink="http://www.w3.org/1999/xlink" xlink:type="simple"><person-group><name name-style="western"><surname>Saure</surname><given-names>C</given-names></name><name name-style="western"><surname>Petrischak</surname><given-names>H</given-names></name></person-group> (<year>2020</year>) <article-title><italic><tp:taxon-name><tp:taxon-name-part taxon-name-part-type="genus">Dioxys</tp:taxon-name-part><tp:taxon-name-part taxon-name-part-type="species">cincta</tp:taxon-name-part></tp:taxon-name></italic> (Jurine 1807), eine für Deutschland neue Bienenart (<tp:taxon-name><tp:taxon-name-part taxon-name-part-type="order">Hymenoptera</tp:taxon-name-part></tp:taxon-name>, <tp:taxon-name><tp:taxon-name-part taxon-name-part-type="clade">Apiformes</tp:taxon-name-part></tp:taxon-name>).</article-title><source>Eucera</source><volume>15</volume>: <fpage>1</fpage>–<lpage>7</lpage>.</mixed-citation></ref></ref-list></tp:taxon-treatment>
