# Supplementary material for: ﻿Resolving issues in the genus Dioxys (Hymenoptera, Megachilidae, Dioxyini) in the West Palaearctic with a new identification key
Source: Zookeys. 2025 Feb 10;1226:261–302. doi: 10.3897/zookeys.1226.138377 (PMC11833307; doi:10.3897/zookeys.1226.138377)
Supplement: XML Treatment for Dioxys cypriacus [file zookeys.1226.138377-treatment5.xml]

<!DOCTYPE tp:taxon-treatment
  PUBLIC "-//TaxonX//DTD Taxonomic Treatment Publishing DTD v0 20100105//EN" "tax-treatment-NSO.dtd">
<tp:taxon-treatment xmlns:tp="http://www.plazi.org/taxpub"><tp:treatment-meta><kwd-group><label>Taxon classification</label><kwd>
                <named-content content-type="kingdom">Animalia</named-content>
              </kwd><kwd>
                <named-content content-type="order">Hymenoptera</named-content>
              </kwd><kwd>
                <named-content content-type="family">Megachilidae</named-content>
              </kwd></kwd-group><mixed-citation publication-type="journal"><person-group><name><surname>Wood</surname><given-names>T. J.</given-names></name></person-group><article-title>﻿Resolving issues in the genus <italic><tp:taxon-name><tp:taxon-name-part taxon-name-part-type="genus" reg="Dioxys">Dioxys</tp:taxon-name-part></tp:taxon-name></italic> (<tp:taxon-name><tp:taxon-name-part taxon-name-part-type="order">Hymenoptera</tp:taxon-name-part></tp:taxon-name>, <tp:taxon-name><tp:taxon-name-part taxon-name-part-type="family">Megachilidae</tp:taxon-name-part></tp:taxon-name>, <tp:taxon-name><tp:taxon-name-part taxon-name-part-type="tribe">Dioxyini</tp:taxon-name-part></tp:taxon-name>) in the West Palaearctic with a new identification key</article-title><source>Zookeys</source><day>10</day><month>02</month><year>2025</year><volume>1226</volume><fpage>261</fpage><lpage>302</lpage><pub-id pub-id-type="doi">10.3897/zookeys.1226.138377</pub-id></mixed-citation></tp:treatment-meta><tp:nomenclature><label>﻿5.</label><tp:taxon-name>
              <object-id xmlns:xlink="http://www.w3.org/1999/xlink" content-type="arpha" xlink:type="simple">B9448B69-A065-55D3-9AD5-FDB7DD583887</object-id>
              <tp:taxon-name-part taxon-name-part-type="genus" reg="Dioxys">Dioxys</tp:taxon-name-part>
              <tp:taxon-name-part taxon-name-part-type="species" reg="cypriacus">cypriacus</tp:taxon-name-part>
            </tp:taxon-name><tp:taxon-authority>Popov, 1944, sp. resurr.</tp:taxon-authority><tp:nomenclature-citation-list><tp:nomenclature-citation><tp:taxon-name>
                  <tp:taxon-name-part taxon-name-part-type="genus" reg="Dioxys">Dioxys</tp:taxon-name-part>
                  <tp:taxon-name-part taxon-name-part-type="species" reg="cypriaca">cypriaca</tp:taxon-name-part>
                </tp:taxon-name><comment>Popov, 1944: 121, ♀♂ [Cyprus, <named-content xmlns:xlink="http://www.w3.org/1999/xlink" content-type="dwc:institutional_code" xlink:title="Zoological Institute of the Russian Academy of Sciences, St. Petersburg, Russia" xlink:href="http://grbio.org/institution/zoological-institute-russian-academy-sciences" xlink:type="simple">ZISP</named-content>, not examined].</comment></tp:nomenclature-citation></tp:nomenclature-citation-list></tp:nomenclature><tp:treatment-sec sec-type="material" id="SECID0EL2AI"><title>Material examined.</title><p><bold>Cyprus</bold> • 3♂, 3♀; Limassol; 1–30 Apr. 1924; G.A. Mavromoustakis leg.; <named-content xmlns:xlink="http://www.w3.org/1999/xlink" content-type="dwc:institutional_code" xlink:title="Naturalis Biodiversity Center, Leiden, the Netherlands" xlink:href="http://grbio.org/institution/national-museum-natural-history-naturalis" xlink:type="simple">RMNH</named-content>; <named-content xmlns:xlink="http://www.w3.org/1999/xlink" content-type="dwc:institutional_code" xlink:title="Naturalis Biodiversity Center, Leiden, the Netherlands" xlink:href="http://grbio.org/institution/national-museum-natural-history-naturalis" xlink:type="simple">RMNH</named-content>.INS.1660491–<named-content xmlns:xlink="http://www.w3.org/1999/xlink" content-type="dwc:institutional_code" xlink:title="Naturalis Biodiversity Center, Leiden, the Netherlands" xlink:href="http://grbio.org/institution/national-museum-natural-history-naturalis" xlink:type="simple">RMNH</named-content>.INS.1660496 • 1♀; Limassol; 29 May 1951; G.A. Mavromoustakis leg.; <named-content xmlns:xlink="http://www.w3.org/1999/xlink" content-type="dwc:institutional_code" xlink:title="Naturalis Biodiversity Center, Leiden, the Netherlands" xlink:href="http://grbio.org/institution/national-museum-natural-history-naturalis" xlink:type="simple">RMNH</named-content>; <named-content xmlns:xlink="http://www.w3.org/1999/xlink" content-type="dwc:institutional_code" xlink:title="Naturalis Biodiversity Center, Leiden, the Netherlands" xlink:href="http://grbio.org/institution/national-museum-natural-history-naturalis" xlink:type="simple">RMNH</named-content>.INS.1660497 • 1♂, 2♀; Limassol; 26 May 1956; G.A. Mavromoustakis leg.; <named-content xmlns:xlink="http://www.w3.org/1999/xlink" content-type="dwc:institutional_code" xlink:title="Naturalis Biodiversity Center, Leiden, the Netherlands" xlink:href="http://grbio.org/institution/national-museum-natural-history-naturalis" xlink:type="simple">RMNH</named-content>; <named-content xmlns:xlink="http://www.w3.org/1999/xlink" content-type="dwc:institutional_code" xlink:title="Naturalis Biodiversity Center, Leiden, the Netherlands" xlink:href="http://grbio.org/institution/national-museum-natural-history-naturalis" xlink:type="simple">RMNH</named-content>.INS.1660496–<named-content xmlns:xlink="http://www.w3.org/1999/xlink" content-type="dwc:institutional_code" xlink:title="Naturalis Biodiversity Center, Leiden, the Netherlands" xlink:href="http://grbio.org/institution/national-museum-natural-history-naturalis" xlink:type="simple">RMNH</named-content>.INS.1660498 • 3♂, 2♀; Limassol; 21 Apr. 1957; G.A. Mavromoustakis leg.; T.J. Wood det.; <named-content xmlns:xlink="http://www.w3.org/1999/xlink" content-type="dwc:institutional_code" xlink:title="Naturalis Biodiversity Center, Leiden, the Netherlands" xlink:href="http://grbio.org/institution/national-museum-natural-history-naturalis" xlink:type="simple">RMNH</named-content>; <named-content xmlns:xlink="http://www.w3.org/1999/xlink" content-type="dwc:institutional_code" xlink:title="Naturalis Biodiversity Center, Leiden, the Netherlands" xlink:href="http://grbio.org/institution/national-museum-natural-history-naturalis" xlink:type="simple">RMNH</named-content>.INS.1660499–<named-content xmlns:xlink="http://www.w3.org/1999/xlink" content-type="dwc:institutional_code" xlink:title="Naturalis Biodiversity Center, Leiden, the Netherlands" xlink:href="http://grbio.org/institution/national-museum-natural-history-naturalis" xlink:type="simple">RMNH</named-content>.INS.1660503.</p></tp:treatment-sec><tp:treatment-sec sec-type="remarks" id="SECID0EK4AI"><title>Remarks.</title><p><xref ref-type="bibr" rid="B39">Popov (1944)</xref> described <italic><tp:taxon-name><tp:taxon-name-part taxon-name-part-type="genus" reg="Dioxys">D.</tp:taxon-name-part><tp:taxon-name-part taxon-name-part-type="species" reg="cypriacus">cypriacus</tp:taxon-name-part></tp:taxon-name></italic> from Limassol (May 1935 and June 1936) based on specimens sent to him by George Mavromoustakis. Although I have not examined the type, specimens in the <named-content xmlns:xlink="http://www.w3.org/1999/xlink" content-type="dwc:institutional_code" xlink:title="Naturalis Biodiversity Center, Leiden, the Netherlands" xlink:href="http://grbio.org/institution/national-museum-natural-history-naturalis" xlink:type="simple">RMNH</named-content> collection also come from Limassol and were labelled as “<italic><tp:taxon-name><tp:taxon-name-part taxon-name-part-type="genus" reg="Dioxys">D.</tp:taxon-name-part><tp:taxon-name-part taxon-name-part-type="species" reg="cypriaca">cypriaca</tp:taxon-name-part></tp:taxon-name></italic>” by Mavromoustakis, and so they are considered to be representative of the species. Popov compared <italic><tp:taxon-name><tp:taxon-name-part taxon-name-part-type="genus" reg="Dioxys">D.</tp:taxon-name-part><tp:taxon-name-part taxon-name-part-type="species" reg="cypriacus">cypriacus</tp:taxon-name-part></tp:taxon-name></italic> to <italic><tp:taxon-name><tp:taxon-name-part taxon-name-part-type="genus" reg="Dioxys">D.</tp:taxon-name-part><tp:taxon-name-part taxon-name-part-type="species" reg="rufipes">rufipes</tp:taxon-name-part></tp:taxon-name></italic> based on the genital capsule, and due to the shape of the apexes of the penis valves which are produced into apical points in both species, but the outer margins of the penis valves are more parallel-sided in <italic><tp:taxon-name><tp:taxon-name-part taxon-name-part-type="genus" reg="Dioxys">D.</tp:taxon-name-part><tp:taxon-name-part taxon-name-part-type="species" reg="rufipes">rufipes</tp:taxon-name-part></tp:taxon-name></italic>, and have the outer margin more strongly bulging in <italic><tp:taxon-name><tp:taxon-name-part taxon-name-part-type="genus" reg="Dioxys">D.</tp:taxon-name-part><tp:taxon-name-part taxon-name-part-type="species" reg="cypriacus">cypriacus</tp:taxon-name-part></tp:taxon-name></italic>. Moreover, <italic><tp:taxon-name><tp:taxon-name-part taxon-name-part-type="genus" reg="Dioxys">D.</tp:taxon-name-part><tp:taxon-name-part taxon-name-part-type="species" reg="cypriacus">cypriacus</tp:taxon-name-part></tp:taxon-name></italic> males have the scutal hairs short (typically as long as the length of a lateral ocellus), whereas in <italic><tp:taxon-name><tp:taxon-name-part taxon-name-part-type="genus" reg="Dioxys">D.</tp:taxon-name-part><tp:taxon-name-part taxon-name-part-type="species" reg="rufipes">rufipes</tp:taxon-name-part></tp:taxon-name></italic> males the scutal hairs are long, clearly much longer than the diameter of a lateral ocellus.</p><p><xref ref-type="bibr" rid="B46">Warncke (1977</xref>: 275) synonymised <italic><tp:taxon-name><tp:taxon-name-part taxon-name-part-type="genus" reg="Dioxys">D.</tp:taxon-name-part><tp:taxon-name-part taxon-name-part-type="species" reg="cypriacus">cypriacus</tp:taxon-name-part></tp:taxon-name></italic> with <italic><tp:taxon-name><tp:taxon-name-part taxon-name-part-type="genus" reg="Dioxys">D.</tp:taxon-name-part><tp:taxon-name-part taxon-name-part-type="species" reg="pumilus">pumilus</tp:taxon-name-part></tp:taxon-name></italic>. However, he does not seem to have properly examined the male genital capsule of the taxa he placed either in synonymy or in combination with his broad species concept of <italic><tp:taxon-name><tp:taxon-name-part taxon-name-part-type="genus" reg="Dioxys">D.</tp:taxon-name-part><tp:taxon-name-part taxon-name-part-type="species" reg="pumilus">pumilus</tp:taxon-name-part></tp:taxon-name></italic>. Across what can be called the <italic><tp:taxon-name><tp:taxon-name-part taxon-name-part-type="genus" reg="Dioxys"/><tp:taxon-name-part taxon-name-part-type="species" reg="pumilus">pumilus</tp:taxon-name-part></tp:taxon-name></italic>-group, there is variation in the male genital capsule. <xref ref-type="bibr" rid="B46">Warncke (1977</xref>: 276, fig. 25) illustrates the genital capsule of <italic><tp:taxon-name><tp:taxon-name-part taxon-name-part-type="genus" reg="Dioxys">D.</tp:taxon-name-part></tp:taxon-name></italic> “<italic><tp:taxon-name><tp:taxon-name-part taxon-name-part-type="genus" reg="Dioxys"/><tp:taxon-name-part taxon-name-part-type="species" reg="pumilus">pumilus</tp:taxon-name-part></tp:taxon-name></italic>”, but this genital capsule does not match those displayed by topotypical specimens from the island of Rhodes (Fig. <xref ref-type="fig" rid="F3">3A</xref>). Four genital forms can be seen amongst members of this group. The most pertinent is that of the oldest name, <italic><tp:taxon-name><tp:taxon-name-part taxon-name-part-type="genus" reg="Dioxys">D.</tp:taxon-name-part><tp:taxon-name-part taxon-name-part-type="species" reg="pumilus">pumilus</tp:taxon-name-part></tp:taxon-name></italic>; four males from Rhodos were dissected, along with another from the nearby island of Kos (see Section 10 for examined material). This capsule has the penis valves apically produced into triangular-like points, with a clear angle laterally on the outer margins (Fig. <xref ref-type="fig" rid="F3">3A</xref>). The genital capsule illustrated by Warncke is that of the form found in the western Mediterranean (<italic><tp:taxon-name><tp:taxon-name-part taxon-name-part-type="genus" reg="Dioxys">D.</tp:taxon-name-part><tp:taxon-name-part taxon-name-part-type="species" reg="varipes">varipes</tp:taxon-name-part></tp:taxon-name></italic> De Stefani) which has the penis valves apically broadened but without their apexes produced into triangular shapes (Fig. <xref ref-type="fig" rid="F3">3C</xref>). This matches the illustration of <italic><tp:taxon-name><tp:taxon-name-part taxon-name-part-type="genus" reg="Dioxys">D.</tp:taxon-name-part><tp:taxon-name-part taxon-name-part-type="species" reg="maroccanus">maroccanus</tp:taxon-name-part></tp:taxon-name></italic> Popov, 1936 (<xref ref-type="bibr" rid="B38">Popov 1936</xref>: 17, fig. 5) which is here placed in combination with <italic><tp:taxon-name><tp:taxon-name-part taxon-name-part-type="genus" reg="Dioxys">D.</tp:taxon-name-part><tp:taxon-name-part taxon-name-part-type="species" reg="varipes">varipes</tp:taxon-name-part></tp:taxon-name></italic> (see Section 13 for an explanation).</p><p>For <italic><tp:taxon-name><tp:taxon-name-part taxon-name-part-type="genus" reg="Dioxys">D.</tp:taxon-name-part><tp:taxon-name-part taxon-name-part-type="species" reg="cypriacus">cypriacus</tp:taxon-name-part></tp:taxon-name></italic>, the genital capsule also differs meaningfully from <italic><tp:taxon-name><tp:taxon-name-part taxon-name-part-type="genus" reg="Dioxys">D.</tp:taxon-name-part><tp:taxon-name-part taxon-name-part-type="species" reg="pumilus">pumilus</tp:taxon-name-part></tp:taxon-name></italic>. Like <italic><tp:taxon-name><tp:taxon-name-part taxon-name-part-type="genus" reg="Dioxys">D.</tp:taxon-name-part><tp:taxon-name-part taxon-name-part-type="species" reg="varipes">varipes</tp:taxon-name-part></tp:taxon-name></italic>, the penis valves are apically broadened but without their apexes produced into triangular shapes; the lateral margin is simply bulging (Fig. <xref ref-type="fig" rid="F3">3E</xref>). Moreover, the apical margin of S4 in the male sex is emarginate in both <italic><tp:taxon-name><tp:taxon-name-part taxon-name-part-type="genus" reg="Dioxys">D.</tp:taxon-name-part><tp:taxon-name-part taxon-name-part-type="species" reg="pumilus">pumilus</tp:taxon-name-part></tp:taxon-name></italic> and <italic><tp:taxon-name><tp:taxon-name-part taxon-name-part-type="genus" reg="Dioxys">D.</tp:taxon-name-part><tp:taxon-name-part taxon-name-part-type="species" reg="cypriacus">cypriacus</tp:taxon-name-part></tp:taxon-name></italic>. However, whilst in <italic><tp:taxon-name><tp:taxon-name-part taxon-name-part-type="genus" reg="Dioxys">D.</tp:taxon-name-part><tp:taxon-name-part taxon-name-part-type="species" reg="pumilus">pumilus</tp:taxon-name-part></tp:taxon-name></italic> there is a clear tooth placed medially in the emargination, in <italic><tp:taxon-name><tp:taxon-name-part taxon-name-part-type="genus" reg="Dioxys">D.</tp:taxon-name-part><tp:taxon-name-part taxon-name-part-type="species" reg="cypriacus">cypriacus</tp:taxon-name-part></tp:taxon-name></italic> there is a very short and obscure tooth found in the emargination. The combination of differences in the genital capsule and sternal morphology allows <italic><tp:taxon-name><tp:taxon-name-part taxon-name-part-type="genus" reg="Dioxys">D.</tp:taxon-name-part><tp:taxon-name-part taxon-name-part-type="species" reg="cypriacus">cypriacus</tp:taxon-name-part></tp:taxon-name></italic> to be considered again as a distinct species.</p></tp:treatment-sec><tp:treatment-sec sec-type="distribution" id="SECID0ERHBI"><title>Distribution.</title><p>Cyprus (<xref ref-type="bibr" rid="B39">Popov 1944</xref>).</p></tp:treatment-sec><tp:treatment-sec><!--Section generated to contain objects referenced in tp:taxon-treatment.--><fig id="F3" position="float" orientation="portrait"><object-id xmlns:xlink="http://www.w3.org/1999/xlink" content-type="doi" xlink:type="simple">10.3897/zookeys.1226.138377.figure3</object-id><object-id xmlns:xlink="http://www.w3.org/1999/xlink" content-type="arpha" xlink:type="simple">F20B8670-E72D-567B-96B3-F8F78530E161</object-id><label>Figure 3.</label><caption><p>Male <italic><tp:taxon-name><tp:taxon-name-part taxon-name-part-type="genus" reg="Dioxys">Dioxys</tp:taxon-name-part></tp:taxon-name></italic> in the <italic><tp:taxon-name><tp:taxon-name-part taxon-name-part-type="genus" reg="Dioxys"/><tp:taxon-name-part taxon-name-part-type="species" reg="pumilus">pumilus</tp:taxon-name-part></tp:taxon-name></italic>-group, genital capsule and S4 <bold>A, B</bold><italic><tp:taxon-name><tp:taxon-name-part taxon-name-part-type="genus" reg="Dioxys">Dioxys</tp:taxon-name-part><tp:taxon-name-part taxon-name-part-type="species" reg="pumilus">pumilus</tp:taxon-name-part></tp:taxon-name></italic> Gerstäcker, 1869 (Greece: Rhodes) <bold>C, D</bold><italic><tp:taxon-name><tp:taxon-name-part taxon-name-part-type="genus" reg="Dioxys">Dioxys</tp:taxon-name-part><tp:taxon-name-part taxon-name-part-type="species" reg="varipes">varipes</tp:taxon-name-part></tp:taxon-name></italic> De Stefani, 1887 (Morocco) <bold>E, F</bold><italic><tp:taxon-name><tp:taxon-name-part taxon-name-part-type="genus" reg="Dioxys">Dioxys</tp:taxon-name-part><tp:taxon-name-part taxon-name-part-type="species" reg="cypriacus">cypriacus</tp:taxon-name-part></tp:taxon-name></italic> Popov, 1944 (Cyprus) <bold>G, H</bold><italic><tp:taxon-name><tp:taxon-name-part taxon-name-part-type="genus" reg="Dioxys">Dioxys</tp:taxon-name-part><tp:taxon-name-part taxon-name-part-type="species" reg="hermonensis">hermonensis</tp:taxon-name-part></tp:taxon-name></italic> sp. nov. (Israel).</p></caption><graphic xmlns:xlink="http://www.w3.org/1999/xlink" xlink:href="zookeys-1226-261_article-138377__-g003.jpg" position="float" orientation="portrait" xlink:type="simple" id="oo_1246625.jpg"><uri content-type="original_file" xlink:type="simple">https://binary.pensoft.net/fig/1246625</uri></graphic></fig></tp:treatment-sec><ref-list><ref id="B39"><mixed-citation xmlns:xlink="http://www.w3.org/1999/xlink" xlink:type="simple"><person-group><name name-style="western"><surname>Popov</surname><given-names>VB</given-names></name></person-group> (<year>1944</year>) Some parasitic bees from Cyprus (<tp:taxon-name><tp:taxon-name-part taxon-name-part-type="order">Hymenoptera</tp:taxon-name-part></tp:taxon-name>, <tp:taxon-name><tp:taxon-name-part taxon-name-part-type="superfamily">Apoidea</tp:taxon-name-part></tp:taxon-name>). Proceedings of the Royal Entomological Society of London (B) 13(9/10): 120–124. <ext-link xlink:href="10.1111/j.1365-3113.1944.tb00801.x" ext-link-type="doi" xlink:type="simple">https://doi.org/10.1111/j.1365-3113.1944.tb00801.x</ext-link></mixed-citation></ref><ref id="B46"><mixed-citation xmlns:xlink="http://www.w3.org/1999/xlink" xlink:type="simple"><person-group><name name-style="western"><surname>Warncke</surname><given-names>K</given-names></name></person-group> (<year>1977</year>) <article-title>Beitrag zur Systematik der westpaläarktischen Bienengattung <italic><tp:taxon-name><tp:taxon-name-part taxon-name-part-type="genus">Dioxys</tp:taxon-name-part></tp:taxon-name></italic> Lep. &amp; Serv. (<tp:taxon-name><tp:taxon-name-part taxon-name-part-type="order">Hymenoptera</tp:taxon-name-part></tp:taxon-name>, <tp:taxon-name><tp:taxon-name-part taxon-name-part-type="superfamily">Apoidea</tp:taxon-name-part></tp:taxon-name>).</article-title><source>Reichenbachia</source><volume>16</volume>: <fpage>265</fpage>–<lpage>282</lpage>.</mixed-citation></ref><ref id="B38"><mixed-citation xmlns:xlink="http://www.w3.org/1999/xlink" xlink:type="simple"><person-group><name name-style="western"><surname>Popov</surname><given-names>VB</given-names></name></person-group> (<year>1936</year>) <article-title>To the knowledge of the genus <italic><tp:taxon-name><tp:taxon-name-part taxon-name-part-type="genus">Dioxys</tp:taxon-name-part></tp:taxon-name></italic> Lep. (<tp:taxon-name><tp:taxon-name-part taxon-name-part-type="order">Hymenoptera</tp:taxon-name-part></tp:taxon-name>, <tp:taxon-name><tp:taxon-name-part taxon-name-part-type="superfamily">Apoidea</tp:taxon-name-part></tp:taxon-name>).</article-title><source>Trudy Zoologicheskogo instituta Akademii nauk SSSR</source><volume>3</volume>: <fpage>3</fpage>–<lpage>32</lpage>. [In Russian]</mixed-citation></ref></ref-list></tp:taxon-treatment>
