# Supplementary material for: ﻿Resolving issues in the genus Dioxys (Hymenoptera, Megachilidae, Dioxyini) in the West Palaearctic with a new identification key
Source: Zookeys. 2025 Feb 10;1226:261–302. doi: 10.3897/zookeys.1226.138377 (PMC11833307; doi:10.3897/zookeys.1226.138377)
Supplement: XML Treatment for Dioxys hermonensis [file zookeys.1226.138377-treatment7.xml]

<!DOCTYPE tp:taxon-treatment
  PUBLIC "-//TaxonX//DTD Taxonomic Treatment Publishing DTD v0 20100105//EN" "tax-treatment-NSO.dtd">
<tp:taxon-treatment xmlns:tp="http://www.plazi.org/taxpub"><tp:treatment-meta><kwd-group><label>Taxon classification</label><kwd>
                <named-content content-type="kingdom">Animalia</named-content>
              </kwd><kwd>
                <named-content content-type="order">Hymenoptera</named-content>
              </kwd><kwd>
                <named-content content-type="family">Megachilidae</named-content>
              </kwd></kwd-group><mixed-citation publication-type="journal"><person-group><name><surname>Wood</surname><given-names>T. J.</given-names></name></person-group><article-title>﻿Resolving issues in the genus <italic><tp:taxon-name><tp:taxon-name-part taxon-name-part-type="genus" reg="Dioxys">Dioxys</tp:taxon-name-part></tp:taxon-name></italic> (<tp:taxon-name><tp:taxon-name-part taxon-name-part-type="order">Hymenoptera</tp:taxon-name-part></tp:taxon-name>, <tp:taxon-name><tp:taxon-name-part taxon-name-part-type="family">Megachilidae</tp:taxon-name-part></tp:taxon-name>, <tp:taxon-name><tp:taxon-name-part taxon-name-part-type="tribe">Dioxyini</tp:taxon-name-part></tp:taxon-name>) in the West Palaearctic with a new identification key</article-title><source>Zookeys</source><day>10</day><month>02</month><year>2025</year><volume>1226</volume><fpage>261</fpage><lpage>302</lpage><pub-id pub-id-type="doi">10.3897/zookeys.1226.138377</pub-id></mixed-citation></tp:treatment-meta><tp:nomenclature><label>﻿7.</label><tp:taxon-name>
              <object-id xmlns:xlink="http://www.w3.org/1999/xlink" content-type="arpha" xlink:type="simple">979279C4-6FCD-5E29-8590-A729D8ED6940</object-id>
              <tp:taxon-name-part taxon-name-part-type="genus" reg="Dioxys">Dioxys</tp:taxon-name-part>
              <tp:taxon-name-part taxon-name-part-type="species" reg="hermonensis">hermonensis</tp:taxon-name-part>
              <object-id xmlns:xlink="http://www.w3.org/1999/xlink" content-type="zoobank" xlink:type="simple">https://zoobank.org/2B4C50B7-9101-4CD8-BB74-9C8C57E95015</object-id>
            </tp:taxon-name><tp:taxon-status xmlns:xlink="http://www.w3.org/1999/xlink" xlink:type="simple">sp. nov.</tp:taxon-status></tp:nomenclature><tp:treatment-sec sec-type="material" id="SECID0E6RBI"><title>Material examined.</title><p><bold><italic>Holotype</italic>: Israel</bold> • 1♂; Mt. Hermon; 1500 m a.s.l.; 10 May 1975; K.M. Guichard leg.; NMHUK.</p></tp:treatment-sec><tp:treatment-sec sec-type="diagnosis" id="SECID0EKSBI"><title>Diagnosis.</title><p><italic><tp:taxon-name><tp:taxon-name-part taxon-name-part-type="genus" reg="Dioxys">Dioxys</tp:taxon-name-part><tp:taxon-name-part taxon-name-part-type="species" reg="hermonensis">hermonensis</tp:taxon-name-part></tp:taxon-name></italic> can be recognised as a <italic><tp:taxon-name><tp:taxon-name-part taxon-name-part-type="genus" reg="Dioxys">Dioxys</tp:taxon-name-part></tp:taxon-name></italic> due to the metanotum with a conspicuous spine medially, the scutellum laterally produced into posteriorly projecting teeth, the axillae not produced into spines, body with pale to brownish hairs (not with long reddish hairs), first recurrent vein entering second submarginal cell, scutellum without visible carinae between lateral teeth and medial part of disc, labrum without transverse basal carina, and fore coxae with anterior surface rounded.</p><p>Within the <italic><tp:taxon-name><tp:taxon-name-part taxon-name-part-type="genus" reg="Dioxys">Dioxys</tp:taxon-name-part></tp:taxon-name></italic>, <italic><tp:taxon-name><tp:taxon-name-part taxon-name-part-type="genus" reg="Dioxys">D.</tp:taxon-name-part><tp:taxon-name-part taxon-name-part-type="species" reg="hermonensis">hermonensis</tp:taxon-name-part></tp:taxon-name></italic> can be recognised due to the pale bodily pubescence and clear apical hairbands (Fig. <xref ref-type="fig" rid="F10">10E</xref>) combined with the scutum with short brownish hairs (Fig. <xref ref-type="fig" rid="F10">10B</xref>), these equalling or only slightly exceeding the diameter of a lateral ocellus. This places it in the <italic><tp:taxon-name><tp:taxon-name-part taxon-name-part-type="genus" reg="Dioxys"/><tp:taxon-name-part taxon-name-part-type="species" reg="pumilus">pumilus</tp:taxon-name-part></tp:taxon-name></italic>-group of species (<italic><tp:taxon-name><tp:taxon-name-part taxon-name-part-type="genus" reg="Dioxys"/><tp:taxon-name-part taxon-name-part-type="species" reg="cypriacus">cypriacus</tp:taxon-name-part></tp:taxon-name></italic>, <italic><tp:taxon-name><tp:taxon-name-part taxon-name-part-type="genus" reg="Dioxys"/><tp:taxon-name-part taxon-name-part-type="species" reg="pumilus">pumilus</tp:taxon-name-part></tp:taxon-name></italic>, and <italic><tp:taxon-name><tp:taxon-name-part taxon-name-part-type="genus" reg="Dioxys"/><tp:taxon-name-part taxon-name-part-type="species" reg="varipes">varipes</tp:taxon-name-part></tp:taxon-name></italic>). The genital capsule has the penis valves apically produced into triangular shapes, with a clear angle on the outer margin (Fig. <xref ref-type="fig" rid="F3">3G</xref>), whereas in <italic><tp:taxon-name><tp:taxon-name-part taxon-name-part-type="genus" reg="Dioxys">D.</tp:taxon-name-part><tp:taxon-name-part taxon-name-part-type="species" reg="cypriacus">cypriacus</tp:taxon-name-part></tp:taxon-name></italic> (Cyprus) and <italic><tp:taxon-name><tp:taxon-name-part taxon-name-part-type="genus" reg="Dioxys">D.</tp:taxon-name-part><tp:taxon-name-part taxon-name-part-type="species" reg="varipes">varipes</tp:taxon-name-part></tp:taxon-name></italic> (western Mediterranean) the apexes of the penis valves are thickened but without the outer margin showing a distinct angle (Fig. <xref ref-type="fig" rid="F3">3C, E</xref>). This places it closest to <italic><tp:taxon-name><tp:taxon-name-part taxon-name-part-type="genus" reg="Dioxys">D.</tp:taxon-name-part><tp:taxon-name-part taxon-name-part-type="species" reg="pumilus">pumilus</tp:taxon-name-part></tp:taxon-name></italic> (Fig. <xref ref-type="fig" rid="F3">3A</xref>; eastern Mediterranean, including the Levant). <italic><tp:taxon-name><tp:taxon-name-part taxon-name-part-type="genus" reg="Dioxys">Dioxys</tp:taxon-name-part><tp:taxon-name-part taxon-name-part-type="species" reg="hermonensis">hermonensis</tp:taxon-name-part></tp:taxon-name></italic> can be easily separated due to the apical margin of S4 which is straight (Fig. <xref ref-type="fig" rid="F3">3H</xref>; in <italic><tp:taxon-name><tp:taxon-name-part taxon-name-part-type="genus" reg="Dioxys">D.</tp:taxon-name-part><tp:taxon-name-part taxon-name-part-type="species" reg="pumilus">pumilus</tp:taxon-name-part></tp:taxon-name></italic> with the apical margin of S4 medially emarginate, this emargination displaying a small but distinct tooth medially, Fig. <xref ref-type="fig" rid="F3">3B</xref>) and due to the lateral margins of S5 which show a short and blunt but clearly distinct tooth (Fig. <xref ref-type="fig" rid="F10">10F</xref>; in <italic><tp:taxon-name><tp:taxon-name-part taxon-name-part-type="genus" reg="Dioxys">D.</tp:taxon-name-part><tp:taxon-name-part taxon-name-part-type="species" reg="pumilus">pumilus</tp:taxon-name-part></tp:taxon-name></italic> with the lateral margins of S5 rounded, never showing an upstanding tooth). Currently, <italic><tp:taxon-name><tp:taxon-name-part taxon-name-part-type="genus" reg="Dioxys">D.</tp:taxon-name-part><tp:taxon-name-part taxon-name-part-type="species" reg="hermonensis">hermonensis</tp:taxon-name-part></tp:taxon-name></italic> is known only from a single specimen collected from the southern side of Mount Hermon.</p><fig id="F10" position="float" orientation="portrait"><object-id xmlns:xlink="http://www.w3.org/1999/xlink" content-type="doi" xlink:type="simple">10.3897/zookeys.1226.138377.figure10</object-id><object-id xmlns:xlink="http://www.w3.org/1999/xlink" content-type="arpha" xlink:type="simple">BD1B1DE6-3D9B-5757-B9F7-F119E245B96D</object-id><label>Figure 10.</label><caption><p><italic><tp:taxon-name><tp:taxon-name-part taxon-name-part-type="genus" reg="Dioxys">Dioxys</tp:taxon-name-part><tp:taxon-name-part taxon-name-part-type="species" reg="hermonensis">hermonensis</tp:taxon-name-part></tp:taxon-name></italic> sp. nov., male holotype (<named-content xmlns:xlink="http://www.w3.org/1999/xlink" content-type="dwc:institutional_code" xlink:title="Natural History Museum, London, United Kingdom" xlink:href="http://grbio.org/institution/natural-history-museum-london" xlink:type="simple">NHMUK</named-content>) <bold>A</bold> label details <bold>B</bold> habitus, profile view <bold>C</bold> head, frontal view <bold>D</bold> scutum, profile view <bold>E</bold> terga, dorsal view <bold>F</bold> S4–S6, ventrolateral view.</p></caption><graphic xmlns:xlink="http://www.w3.org/1999/xlink" xlink:href="zookeys-1226-261_article-138377__-g010.jpg" position="float" orientation="portrait" xlink:type="simple" id="oo_1246632.jpg"><uri content-type="original_file" xlink:type="simple">https://binary.pensoft.net/fig/1246632</uri></graphic></fig></tp:treatment-sec><tp:treatment-sec sec-type="description" id="SECID0EUZBI"><title>Description.</title><p><bold>Female.</bold> Unknown.</p><p><bold>Male.</bold> Body length: 6.5 mm (Fig. <xref ref-type="fig" rid="F10">10B</xref>). <bold><italic>Head</italic></bold>: Dark, 1.2 × wider than long (Fig. <xref ref-type="fig" rid="F10">10C</xref>). Clypeus strongly domed, densely punctate, punctures separated by 0.5 puncture diameters, interspaced raised and shiny. In frontal view, compound eyes with inner margins converging apically from point slightly above antennal insertions towards clypeus. Gena narrower than width of compound eye, in ventrolateral view with almost lamellate carina running from base of mandibles along ventral and posterior margin, becoming weak and obscure along posterior margin of vertex; ocelloccipital distance 1.5 × diameter of lateral ocellus. Face with moderately long and densely plumose white hair on paraocular areas and around antennal insertions, abruptly becoming sparse and obscure on clypeus and frons; longest hairs not equalling length of scape. Frons and vertex densely and deeply punctate, punctures separated by &lt; 0.5 puncture diameters, interspaces shiny. Antennae basally dark, A6–A13 ventrally lightened orange; A3 slightly exceeding length of A4, clearly shorter than A4+5; A4 and A5 almost rectangular, almost twice as broad as long, remaining segments becoming progressively more elongate.</p><p><bold><italic>Mesosoma</italic></bold>: Scutum and scutellum densely punctate, punctures confluent to separated by 0.5 puncture diameters, interspaces shiny. Scutellum laterally produced into short curved posteriorly projecting teeth, axillae laterally rounded, not produced into spines; metanotum medially with short spine. Lateral teeth of scutellum lacking visible carinae joining remaining disc of scutellum. Mesepisternum covered with large flat punctures, punctures separated by 0.5 puncture diameters, internal surface of punctures shiny; mesepisternum with moderately long, white, and densely plumose pubescence. Scutum and scutellum with short densely plumose brownish to whitish pubescence, length of hairs equalling or only slightly exceeding diameter of lateral ocellus (Fig. <xref ref-type="fig" rid="F10">10D</xref>). Fore coxae with anterior surface rounded. Legs dark, apical tarsal segments lightened reddish-brown, tarsal claws with small inner tooth. Wings hyaline to slightly brownish within cells; wings with two submarginal cells, second submarginal cell slightly larger than first submarginal cell; first recurrent vein enters second submarginal cell 3–4 vein widths from first transverse cubital vein.</p><p><bold><italic>Metasoma</italic></bold>: Terga bright, T1–T5 entirely lightened orange-red, T6 with dorsal surface black (Fig. <xref ref-type="fig" rid="F10">10E</xref>). Sterna predominantly bright, S1 orange-red with black spot medially, S2 entirely orange-red, S3 predominantly orange-red with small black spot medially, S4–S5 predominantly dark with small orange-red areas laterally. Terga densely and regularly punctate, punctures separated by 0.5 puncture diameters. Terga with short apical hair fringes composed of pale plumose hairs, not obscuring underlying surface except for short distance laterally. S1–S4 with apical hair fringes, short on S1, S2, and S4, not exceeding diameter of lateral ocellus, long on S3, medially with hairs almost equalling 3 × diameter of lateral ocellus. Surface of S4 covered with plumose white hair, appearing felt-like; apical margin straight (Fig. <xref ref-type="fig" rid="F3">3H</xref>). S5 with lateral margins produced into short blunt teeth (Fig. <xref ref-type="fig" rid="F10">10F</xref>). Genital capsule with gonocoxae with inner margins forming obtuse angles, gonostyli long, parallel-sided, more or less featureless, outer margin finely hairy in apical 1/3 (Fig. <xref ref-type="fig" rid="F3">3G</xref>). Penis valves with outer margins apically converging, apexes produced into triangular shapes, with clear angle on outer margin.</p></tp:treatment-sec><tp:treatment-sec sec-type="remarks" id="SECID0EN2BI"><title>Remarks.</title><p>This is the specimen reported by <xref ref-type="bibr" rid="B46">Warncke (1977)</xref> as <italic><tp:taxon-name><tp:taxon-name-part taxon-name-part-type="genus" reg="Dioxys">D.</tp:taxon-name-part><tp:taxon-name-part taxon-name-part-type="species" reg="pumilus">pumilus</tp:taxon-name-part></tp:taxon-name></italic> from Mount Hermon – it bears a label reading “<italic><tp:taxon-name><tp:taxon-name-part taxon-name-part-type="genus" reg="Dioxys">Dioxys</tp:taxon-name-part><tp:taxon-name-part taxon-name-part-type="species" reg="pumila">pumila</tp:taxon-name-part></tp:taxon-name></italic> det. Dr. Warncke” (Fig. <xref ref-type="fig" rid="F10">10A</xref>). A label was added by Donald Baker in 1983 which reads: “NOT pumila: penis valves of cincta/rotundata type. S4 with simple margin, S5 laterally subdentate”. This astute observation allowed recognition of this species as distinct.</p></tp:treatment-sec><tp:treatment-sec sec-type="etymology" id="SECID0EM4BI"><title>Etymology.</title><p>The name is taken from the name of Mount Hermon (Har Hermon), the <italic>locus typicus</italic>.</p></tp:treatment-sec><tp:treatment-sec sec-type="distribution" id="SECID0EU4BI"><title>Distribution.</title><p>Israel (Mount Hermon). Likely present also on the Syrian and Lebanese parts of this mountain.</p></tp:treatment-sec><tp:treatment-sec><!--Section generated to contain objects referenced in tp:taxon-treatment.--><fig id="F3" position="float" orientation="portrait"><object-id xmlns:xlink="http://www.w3.org/1999/xlink" content-type="doi" xlink:type="simple">10.3897/zookeys.1226.138377.figure3</object-id><object-id xmlns:xlink="http://www.w3.org/1999/xlink" content-type="arpha" xlink:type="simple">F20B8670-E72D-567B-96B3-F8F78530E161</object-id><label>Figure 3.</label><caption><p>Male <italic><tp:taxon-name><tp:taxon-name-part taxon-name-part-type="genus" reg="Dioxys">Dioxys</tp:taxon-name-part></tp:taxon-name></italic> in the <italic><tp:taxon-name><tp:taxon-name-part taxon-name-part-type="genus" reg="Dioxys"/><tp:taxon-name-part taxon-name-part-type="species" reg="pumilus">pumilus</tp:taxon-name-part></tp:taxon-name></italic>-group, genital capsule and S4 <bold>A, B</bold><italic><tp:taxon-name><tp:taxon-name-part taxon-name-part-type="genus" reg="Dioxys">Dioxys</tp:taxon-name-part><tp:taxon-name-part taxon-name-part-type="species" reg="pumilus">pumilus</tp:taxon-name-part></tp:taxon-name></italic> Gerstäcker, 1869 (Greece: Rhodes) <bold>C, D</bold><italic><tp:taxon-name><tp:taxon-name-part taxon-name-part-type="genus" reg="Dioxys">Dioxys</tp:taxon-name-part><tp:taxon-name-part taxon-name-part-type="species" reg="varipes">varipes</tp:taxon-name-part></tp:taxon-name></italic> De Stefani, 1887 (Morocco) <bold>E, F</bold><italic><tp:taxon-name><tp:taxon-name-part taxon-name-part-type="genus" reg="Dioxys">Dioxys</tp:taxon-name-part><tp:taxon-name-part taxon-name-part-type="species" reg="cypriacus">cypriacus</tp:taxon-name-part></tp:taxon-name></italic> Popov, 1944 (Cyprus) <bold>G, H</bold><italic><tp:taxon-name><tp:taxon-name-part taxon-name-part-type="genus" reg="Dioxys">Dioxys</tp:taxon-name-part><tp:taxon-name-part taxon-name-part-type="species" reg="hermonensis">hermonensis</tp:taxon-name-part></tp:taxon-name></italic> sp. nov. (Israel).</p></caption><graphic xmlns:xlink="http://www.w3.org/1999/xlink" xlink:href="zookeys-1226-261_article-138377__-g003.jpg" position="float" orientation="portrait" xlink:type="simple" id="oo_1246625.jpg"><uri content-type="original_file" xlink:type="simple">https://binary.pensoft.net/fig/1246625</uri></graphic></fig></tp:treatment-sec><ref-list><ref id="B46"><mixed-citation xmlns:xlink="http://www.w3.org/1999/xlink" xlink:type="simple"><person-group><name name-style="western"><surname>Warncke</surname><given-names>K</given-names></name></person-group> (<year>1977</year>) <article-title>Beitrag zur Systematik der westpaläarktischen Bienengattung <italic><tp:taxon-name><tp:taxon-name-part taxon-name-part-type="genus">Dioxys</tp:taxon-name-part></tp:taxon-name></italic> Lep. &amp; Serv. (<tp:taxon-name><tp:taxon-name-part taxon-name-part-type="order">Hymenoptera</tp:taxon-name-part></tp:taxon-name>, <tp:taxon-name><tp:taxon-name-part taxon-name-part-type="superfamily">Apoidea</tp:taxon-name-part></tp:taxon-name>).</article-title><source>Reichenbachia</source><volume>16</volume>: <fpage>265</fpage>–<lpage>282</lpage>.</mixed-citation></ref></ref-list></tp:taxon-treatment>
