# Supplementary material for: ﻿Resolving issues in the genus Dioxys (Hymenoptera, Megachilidae, Dioxyini) in the West Palaearctic with a new identification key
Source: Zookeys. 2025 Feb 10;1226:261–302. doi: 10.3897/zookeys.1226.138377 (PMC11833307; doi:10.3897/zookeys.1226.138377)
Supplement: XML Treatment for Dioxys rotundatus [file zookeys.1226.138377-treatment11.xml]

<!DOCTYPE tp:taxon-treatment
  PUBLIC "-//TaxonX//DTD Taxonomic Treatment Publishing DTD v0 20100105//EN" "tax-treatment-NSO.dtd">
<tp:taxon-treatment xmlns:tp="http://www.plazi.org/taxpub"><tp:treatment-meta><kwd-group><label>Taxon classification</label><kwd>
                <named-content content-type="kingdom">Animalia</named-content>
              </kwd><kwd>
                <named-content content-type="order">Hymenoptera</named-content>
              </kwd><kwd>
                <named-content content-type="family">Megachilidae</named-content>
              </kwd></kwd-group><mixed-citation publication-type="journal"><person-group><name><surname>Wood</surname><given-names>T. J.</given-names></name></person-group><article-title>﻿Resolving issues in the genus <italic><tp:taxon-name><tp:taxon-name-part taxon-name-part-type="genus" reg="Dioxys">Dioxys</tp:taxon-name-part></tp:taxon-name></italic> (<tp:taxon-name><tp:taxon-name-part taxon-name-part-type="order">Hymenoptera</tp:taxon-name-part></tp:taxon-name>, <tp:taxon-name><tp:taxon-name-part taxon-name-part-type="family">Megachilidae</tp:taxon-name-part></tp:taxon-name>, <tp:taxon-name><tp:taxon-name-part taxon-name-part-type="tribe">Dioxyini</tp:taxon-name-part></tp:taxon-name>) in the West Palaearctic with a new identification key</article-title><source>Zookeys</source><day>10</day><month>02</month><year>2025</year><volume>1226</volume><fpage>261</fpage><lpage>302</lpage><pub-id pub-id-type="doi">10.3897/zookeys.1226.138377</pub-id></mixed-citation></tp:treatment-meta><tp:nomenclature><label>﻿11.</label><tp:taxon-name>
              <object-id xmlns:xlink="http://www.w3.org/1999/xlink" content-type="arpha" xlink:type="simple">BCF33A1C-6D24-5D3F-9AA1-A553C46B9533</object-id>
              <tp:taxon-name-part taxon-name-part-type="genus" reg="Dioxys">Dioxys</tp:taxon-name-part>
              <tp:taxon-name-part taxon-name-part-type="species" reg="rotundatus">rotundatus</tp:taxon-name-part>
            </tp:taxon-name><tp:taxon-authority>Pérez, 1884, sp. resurr.</tp:taxon-authority><tp:nomenclature-citation-list><tp:nomenclature-citation><tp:taxon-name>
                  <tp:taxon-name-part taxon-name-part-type="genus" reg="Dioxys">Dioxys</tp:taxon-name-part>
                  <tp:taxon-name-part taxon-name-part-type="species" reg="rotundata">rotundata</tp:taxon-name-part>
                </tp:taxon-name><comment>Pérez, 1884: 300, ♀ [Spain, <named-content xmlns:xlink="http://www.w3.org/1999/xlink" content-type="dwc:institutional_code" xlink:title="Muséum national d’Histoire naturelle, Paris, France" xlink:href="http://grbio.org/institution/museum-national-dhistoire-naturelle-2" xlink:type="simple">MNHN</named-content>, not examined].</comment></tp:nomenclature-citation><tp:nomenclature-citation><tp:taxon-name>
                  <tp:taxon-name-part taxon-name-part-type="genus" reg="Dioxys">Dioxys</tp:taxon-name-part>
                  <tp:taxon-name-part taxon-name-part-type="species" reg="moesta">moesta</tp:taxon-name-part>
                </tp:taxon-name><comment>Costa, 1884: 336, ♀ [Italy: Sardinia, <named-content xmlns:xlink="http://www.w3.org/1999/xlink" content-type="dwc:institutional_code" xlink:title="Istituto di Entomologia, Università degli Studi, Naples, Italy" xlink:href="http://grbio.org/institution/istituto-di-entomologia-universita-degli-studi" xlink:type="simple">IENU</named-content>, not examined] syn. nov.</comment></tp:nomenclature-citation></tp:nomenclature-citation-list></tp:nomenclature><tp:treatment-sec sec-type="material" id="SECID0EZWCI"><title>Material examined.</title><p><bold>Algeria</bold> • 1♂, 2♀; Alger; 7–30 Apr. 1898; F.D. Morice leg.; <named-content xmlns:xlink="http://www.w3.org/1999/xlink" content-type="dwc:institutional_code" xlink:title="Oxford University Museum of Natural History, Oxford, United Kingdom" xlink:href="http://grbio.org/institution/oxford-university-museum-natural-history" xlink:type="simple">OUMNH</named-content> • 1♂, 1♀; Batna; 23 Jun. 1911; F.D. Morice leg.; <named-content xmlns:xlink="http://www.w3.org/1999/xlink" content-type="dwc:institutional_code" xlink:title="Oxford University Museum of Natural History, Oxford, United Kingdom" xlink:href="http://grbio.org/institution/oxford-university-museum-natural-history" xlink:type="simple">OUMNH</named-content> • 4♂, 15♀; Biskra; 10–23 Mar. 1920; K.J. &amp; N.C.R. leg.; <named-content xmlns:xlink="http://www.w3.org/1999/xlink" content-type="dwc:institutional_code" xlink:title="Oxford University Museum of Natural History, Oxford, United Kingdom" xlink:href="http://grbio.org/institution/oxford-university-museum-natural-history" xlink:type="simple">OUMNH</named-content>; <bold>Egypt</bold> • 1♀; Louxor [Luxor]; 26 Feb. 1958; W.J. Pulawski leg.; <abbrev xmlns:xlink="http://www.w3.org/1999/xlink" content-type="institution" xlink:title="Personal collection of Maximillian Schwarz, Ansfelden, Austria" id="ABBRID0E5XCI" xlink:type="simple">MSCA</abbrev> • 1♂; Abydos, Rég. de Baliana [El Balyana]; 3–5 Mar. 1958; W.J. Pulawski leg.; <abbrev xmlns:xlink="http://www.w3.org/1999/xlink" content-type="institution" xlink:title="Personal collection of Maximillian Schwarz, Ansfelden, Austria" id="ABBRID0EDYCI" xlink:type="simple">MSCA</abbrev>; <bold>Italy</bold> • 2♀; Sardegna, Orroli; 2 Jun. 2011; G. Pagliano leg.; <abbrev xmlns:xlink="http://www.w3.org/1999/xlink" content-type="institution" xlink:title="Personal collection of Maximillian Schwarz, Ansfelden, Austria" id="ABBRID0EKYCI" xlink:type="simple">MSCA</abbrev>; <bold>Morocco</bold> • 1♀; Drâa-Tafilalet, Ouarzazate, P1506, Telouet, Adaha; 1700 m a.s.l.; 18 Apr. 2022; T.J. Wood leg.; <abbrev xmlns:xlink="http://www.w3.org/1999/xlink" content-type="institution" xlink:title="Personal collection of T.J. Wood, Leiden, the Netherlands" id="ABBRID0ERYCI" xlink:type="simple">TJWC</abbrev> • 2♀; Drâa-Tafilalet, Ouarzazate, P1507, 3 km SSE Irhels; 12 Apr. 2022; T.J. Wood leg.; <abbrev xmlns:xlink="http://www.w3.org/1999/xlink" content-type="institution" xlink:title="Personal collection of T.J. Wood, Leiden, the Netherlands" id="ABBRID0EWYCI" xlink:type="simple">TJWC</abbrev> • 2♀; Fès-Meknès, Azrou, 4 km SWW of Bakrit, Cascades Bakrit; 1650 m a.s.l.; 17 May 2022; T.J. Wood leg.; <abbrev xmlns:xlink="http://www.w3.org/1999/xlink" content-type="institution" xlink:title="Personal collection of T.J. Wood, Leiden, the Netherlands" id="ABBRID0E2YCI" xlink:type="simple">TJWC</abbrev> • 1♀; Fès-Meknès, Taza, P5425, 3 km N of Galdamane; 780 m a.s.l.; 12 May 2022; T.J. Wood leg.; <abbrev xmlns:xlink="http://www.w3.org/1999/xlink" content-type="institution" xlink:title="Personal collection of T.J. Wood, Leiden, the Netherlands" id="ABBRID0EAZCI" xlink:type="simple">TJWC</abbrev> • 1♀; Fès-Meknès, Taza, P5425, 3 km W of Aghil Oumial; 1300 m a.s.l.; 12 May 2022; T.J. Wood leg.; <abbrev xmlns:xlink="http://www.w3.org/1999/xlink" content-type="institution" xlink:title="Personal collection of T.J. Wood, Leiden, the Netherlands" id="ABBRID0EFZCI" xlink:type="simple">TJWC</abbrev> • 1♂; Meknes, Mt. Zerhoun; 13 May 1984; W. Perraudin leg.; <abbrev xmlns:xlink="http://www.w3.org/1999/xlink" content-type="institution" xlink:title="Oberösterreiches Landesmuseum, Linz, Austria" id="ABBRID0EKZCI" xlink:type="simple">OÖLM</abbrev> • 2♀; Oukaimeden; 2600–2800 m a.s.l.; 11 July 1975; J. Gusenleitner leg.; <abbrev xmlns:xlink="http://www.w3.org/1999/xlink" content-type="institution" xlink:title="Oberösterreiches Landesmuseum, Linz, Austria" id="ABBRID0EPZCI" xlink:type="simple">OÖLM</abbrev> • 1♀; S. Morocco, High Atlas, N. Tizi-n-Test; 2000 m a.s.l.; 24 Jun. 1974; G.R. Else leg.; <named-content xmlns:xlink="http://www.w3.org/1999/xlink" content-type="dwc:institutional_code" xlink:title="Natural History Museum, London, United Kingdom" xlink:href="http://grbio.org/institution/natural-history-museum-london" xlink:type="simple">NHMUK</named-content> • 2♂, 1♀; Souss-Massa, R105, Tizirt, 10 km N, Agadir N´ Guemzt env.; 12 Mar. 2022; T.J. Wood leg.; <abbrev xmlns:xlink="http://www.w3.org/1999/xlink" content-type="institution" xlink:title="Personal collection of T.J. Wood, Leiden, the Netherlands" id="ABBRID0EZZCI" xlink:type="simple">TJWC</abbrev> • 1♂; Souss-Massa, R105, Tizirt, 8 km N, Ighir Ifran env.; 12 Mar. 2022; T.J. Wood leg.; <abbrev xmlns:xlink="http://www.w3.org/1999/xlink" content-type="institution" xlink:title="Personal collection of T.J. Wood, Leiden, the Netherlands" id="ABBRID0E5ZCI" xlink:type="simple">TJWC</abbrev> • 1♀; Souss-Massa, Tafraoute, Azrou Ouado, 2 km W; 13 Mar. 2022; T.J. Wood leg.; <abbrev xmlns:xlink="http://www.w3.org/1999/xlink" content-type="institution" xlink:title="Personal collection of T.J. Wood, Leiden, the Netherlands" id="ABBRID0ED1CI" xlink:type="simple">TJWC</abbrev> • 1♂; Souss-Massa, Tizi N’Test; 16 Apr. 2024; D. Baiocchi leg.; <abbrev xmlns:xlink="http://www.w3.org/1999/xlink" content-type="institution" xlink:title="Personal collection of Marco Selis, Viterbo, Italy" id="ABBRID0EO1CI" xlink:type="simple">MSVI</abbrev> • 1♀; Hoher Atlas, Oukaimeden; 2800 m a.s.l.; 11 Jul. 1975; A.W. Ebmer leg.; <named-content xmlns:xlink="http://www.w3.org/1999/xlink" content-type="dwc:institutional_code" xlink:title="Zoologische Staatssammlung München, Munich, Germany" xlink:href="http://grbio.org/institution/bavarian-state-collection-zoology" xlink:type="simple">ZSM</named-content> • 1♀; Nador; 14 Apr. 1990; M. Halada leg.; <named-content xmlns:xlink="http://www.w3.org/1999/xlink" content-type="dwc:institutional_code" xlink:title="Zoologische Staatssammlung München, Munich, Germany" xlink:href="http://grbio.org/institution/bavarian-state-collection-zoology" xlink:type="simple">ZSM</named-content>; <bold>Spain</bold> • 1♀; Cuenca, Huerta del Marquesado, environs north of town; 26 Jun. 2021; T.J. Wood leg.; <abbrev xmlns:xlink="http://www.w3.org/1999/xlink" content-type="institution" xlink:title="Personal collection of T.J. Wood, Leiden, the Netherlands" id="ABBRID0E61CI" xlink:type="simple">TJWC</abbrev> • 1♀; 25 km SW Cartagena; 12 May 2003; J. Halada leg.; <abbrev xmlns:xlink="http://www.w3.org/1999/xlink" content-type="institution" xlink:title="Oberösterreiches Landesmuseum, Linz, Austria" id="ABBRID0EE2CI" xlink:type="simple">OÖLM</abbrev> • 1♀; 50 km W Almería, Berja; 21 Apr. 2003; J. Halada leg.; <abbrev xmlns:xlink="http://www.w3.org/1999/xlink" content-type="institution" xlink:title="Oberösterreiches Landesmuseum, Linz, Austria" id="ABBRID0EJ2CI" xlink:type="simple">OÖLM</abbrev> • 1♂; Al. [Alicante], Benidorm; 26 Apr. 1997; V. Lefeber leg.; <named-content xmlns:xlink="http://www.w3.org/1999/xlink" content-type="dwc:institutional_code" xlink:title="Naturalis Biodiversity Center, Leiden, the Netherlands" xlink:href="http://grbio.org/institution/national-museum-natural-history-naturalis" xlink:type="simple">RMNH</named-content>; <named-content xmlns:xlink="http://www.w3.org/1999/xlink" content-type="dwc:institutional_code" xlink:title="Naturalis Biodiversity Center, Leiden, the Netherlands" xlink:href="http://grbio.org/institution/national-museum-natural-history-naturalis" xlink:type="simple">RMNH</named-content>.INS.1660524 • 1♀; Cigales, Valladolid; 30 Jun. 1982; E. Asensio leg.; <named-content xmlns:xlink="http://www.w3.org/1999/xlink" content-type="dwc:institutional_code" xlink:title="Naturalis Biodiversity Center, Leiden, the Netherlands" xlink:href="http://grbio.org/institution/national-museum-natural-history-naturalis" xlink:type="simple">RMNH</named-content>; <named-content xmlns:xlink="http://www.w3.org/1999/xlink" content-type="dwc:institutional_code" xlink:title="Naturalis Biodiversity Center, Leiden, the Netherlands" xlink:href="http://grbio.org/institution/national-museum-natural-history-naturalis" xlink:type="simple">RMNH</named-content>.INS.1660518 • 1♀; Granada, Sierra Nevada, Omg. Albergue Universitario; 2500–2600 m a.s.l.; 16 Jul. 1953; C.A.W. Jeekel leg.; <named-content xmlns:xlink="http://www.w3.org/1999/xlink" content-type="dwc:institutional_code" xlink:title="Naturalis Biodiversity Center, Leiden, the Netherlands" xlink:href="http://grbio.org/institution/national-museum-natural-history-naturalis" xlink:type="simple">RMNH</named-content>; ZMA.INS.5104004 • 1♀; prov. Malaga, Vélez-Málaga, 7 km N; 17 May 1960; exc. R.M.N.H. leg.; <named-content xmlns:xlink="http://www.w3.org/1999/xlink" content-type="dwc:institutional_code" xlink:title="Naturalis Biodiversity Center, Leiden, the Netherlands" xlink:href="http://grbio.org/institution/national-museum-natural-history-naturalis" xlink:type="simple">RMNH</named-content>; <named-content xmlns:xlink="http://www.w3.org/1999/xlink" content-type="dwc:institutional_code" xlink:title="Naturalis Biodiversity Center, Leiden, the Netherlands" xlink:href="http://grbio.org/institution/national-museum-natural-history-naturalis" xlink:type="simple">RMNH</named-content>.INS.1663102 • 1♀; Salobreña, Granada; 26 May 1986; W. Perraudin leg.; <abbrev xmlns:xlink="http://www.w3.org/1999/xlink" content-type="institution" xlink:title="Oberösterreiches Landesmuseum, Linz, Austria" id="ABBRID0ER3CI" xlink:type="simple">OÖLM</abbrev> • 1♀; Sierra Alhamilla, Lucainena; 25 Apr. 2003; J. Halada leg.; <abbrev xmlns:xlink="http://www.w3.org/1999/xlink" content-type="institution" xlink:title="Oberösterreiches Landesmuseum, Linz, Austria" id="ABBRID0EW3CI" xlink:type="simple">OÖLM</abbrev> • 1♀; Sierra Filabres Albanchez; 23 Apr. 2003; J. Halada leg.; <abbrev xmlns:xlink="http://www.w3.org/1999/xlink" content-type="institution" xlink:title="Oberösterreiches Landesmuseum, Linz, Austria" id="ABBRID0E23CI" xlink:type="simple">OÖLM</abbrev> • 1♂, 1♀; La Garriga; 1–31 May 1903; F.D. Morice leg.; <named-content xmlns:xlink="http://www.w3.org/1999/xlink" content-type="dwc:institutional_code" xlink:title="Oxford University Museum of Natural History, Oxford, United Kingdom" xlink:href="http://grbio.org/institution/oxford-university-museum-natural-history" xlink:type="simple">OUMNH</named-content>; <bold>Tunisia</bold> • 1♂; 30 km N Foum Tatahouine; 12 Feb. 1992; K. Warncke leg.; <abbrev xmlns:xlink="http://www.w3.org/1999/xlink" content-type="institution" xlink:title="Oberösterreiches Landesmuseum, Linz, Austria" id="ABBRID0EN4CI" xlink:type="simple">OÖLM</abbrev> • 1♀; Zarzis; 22 Mar. – 3 Apr. 1983; H. Wolf leg.; <abbrev xmlns:xlink="http://www.w3.org/1999/xlink" content-type="institution" xlink:title="Oberösterreiches Landesmuseum, Linz, Austria" id="ABBRID0ES4CI" xlink:type="simple">OÖLM</abbrev> • 1♀; Hammam Bou Hadjar; 21 Apr. 1910; F.D. Morice leg.; <named-content xmlns:xlink="http://www.w3.org/1999/xlink" content-type="dwc:institutional_code" xlink:title="Oxford University Museum of Natural History, Oxford, United Kingdom" xlink:href="http://grbio.org/institution/oxford-university-museum-natural-history" xlink:type="simple">OUMNH</named-content> • 2♂; Cherahill [Cherahil]; 25 Mar. 1910; F.D. Morice leg.; <named-content xmlns:xlink="http://www.w3.org/1999/xlink" content-type="dwc:institutional_code" xlink:title="Oxford University Museum of Natural History, Oxford, United Kingdom" xlink:href="http://grbio.org/institution/oxford-university-museum-natural-history" xlink:type="simple">OUMNH</named-content>.</p></tp:treatment-sec><tp:treatment-sec sec-type="remarks" id="SECID0EN5CI"><title>Remarks.</title><p>The situation concerning this species has been confused, in multiple ways. Nomenclaturally, prior to the work of <xref ref-type="bibr" rid="B46">Warncke (1977)</xref>, authors used the name <italic><tp:taxon-name><tp:taxon-name-part taxon-name-part-type="genus" reg="Dioxys">D.</tp:taxon-name-part><tp:taxon-name-part taxon-name-part-type="species" reg="rotundatus">rotundatus</tp:taxon-name-part></tp:taxon-name></italic> (e.g. <xref ref-type="bibr" rid="B38">Popov 1936</xref>). Warncke designated a lectotype of <italic><tp:taxon-name><tp:taxon-name-part taxon-name-part-type="genus" reg="Dioxys">D.</tp:taxon-name-part><tp:taxon-name-part taxon-name-part-type="species" reg="moestus">moestus</tp:taxon-name-part></tp:taxon-name></italic> in the <named-content xmlns:xlink="http://www.w3.org/1999/xlink" content-type="dwc:institutional_code" xlink:title="Istituto di Entomologia, Università degli Studi, Naples, Italy" xlink:href="http://grbio.org/institution/istituto-di-entomologia-universita-degli-studi" xlink:type="simple">IENU</named-content>, a lectotype of <italic><tp:taxon-name><tp:taxon-name-part taxon-name-part-type="genus" reg="Dioxys">D.</tp:taxon-name-part><tp:taxon-name-part taxon-name-part-type="species" reg="rotundatus">rotundatus</tp:taxon-name-part></tp:taxon-name></italic> in the <named-content xmlns:xlink="http://www.w3.org/1999/xlink" content-type="dwc:institutional_code" xlink:title="Muséum national d’Histoire naturelle, Paris, France" xlink:href="http://grbio.org/institution/museum-national-dhistoire-naturelle-2" xlink:type="simple">MNHN</named-content>, and based on the years of publication which he considered to be 1883 for <italic><tp:taxon-name><tp:taxon-name-part taxon-name-part-type="genus" reg="Dioxys">D.</tp:taxon-name-part><tp:taxon-name-part taxon-name-part-type="species" reg="moestus">moestus</tp:taxon-name-part></tp:taxon-name></italic> and 1884 for <italic><tp:taxon-name><tp:taxon-name-part taxon-name-part-type="genus" reg="Dioxys">D.</tp:taxon-name-part><tp:taxon-name-part taxon-name-part-type="species" reg="rotundatus">rotundatus</tp:taxon-name-part></tp:taxon-name></italic>, synonymised the latter with the former. However, this is not the correct year of publication for <italic><tp:taxon-name><tp:taxon-name-part taxon-name-part-type="genus" reg="Dioxys">D.</tp:taxon-name-part><tp:taxon-name-part taxon-name-part-type="species" reg="moestus">moestus</tp:taxon-name-part></tp:taxon-name></italic>. Examining the scanned copy of the 15<sup>th</sup> volume of the Bullettino della Società Entomologica Italiana available from the Biodiversity Heritage Library, although nominally published in 1883, this volume was split into trimesters. Trimester I (January–March) has no specified publication date other than 1883. Trimester II and III (April–September) were published together on 25 September 1883, and Trimester IV (October–December) was actually published on 15 April 1884. The work of Costa (pages 332–341) was contained in this fourth trimester. Therefore, the work should rightly be <xref ref-type="bibr" rid="B7">Costa (1884)</xref>. This is confirmed by <xref ref-type="bibr" rid="B37">Poggi (2008</xref>: 162) who listed 15 April 1884 as the publication date for Volume 15 Trimester IV.</p><p>Furthermore, the work of Pérez on the parasitic bees of France was published by the journal the Actes de la société Linnéenne de Bordeaux. The 37<sup>th</sup> volume of this journal, containing the work of Pérez (pages 205–378), was nominally published in 1883. However, following <xref ref-type="bibr" rid="B1">Baker (1996)</xref>, the work of Pérez was actually first published in three parts. Specifically, pages 205–256 in November 1883, pages 257–320 in February 1884, and pages 321–378 in October 1884. The year 1883 has been used as the publication date by other authors, for example <xref ref-type="bibr" rid="B24">Lieftinck (1968)</xref> for <italic><tp:taxon-name><tp:taxon-name-part taxon-name-part-type="genus" reg="Thyreus">Thyreus</tp:taxon-name-part><tp:taxon-name-part taxon-name-part-type="species" reg="truncatus">truncatus</tp:taxon-name-part></tp:taxon-name></italic> (Pérez, 1883). However, this depends on the page of publication, and since <italic><tp:taxon-name><tp:taxon-name-part taxon-name-part-type="genus" reg="Thyreus">T.</tp:taxon-name-part><tp:taxon-name-part taxon-name-part-type="species" reg="truncatus">truncatus</tp:taxon-name-part></tp:taxon-name></italic> was published on page 312, it should correctly be <italic><tp:taxon-name><tp:taxon-name-part taxon-name-part-type="genus" reg="Thyreus">Thyreus</tp:taxon-name-part><tp:taxon-name-part taxon-name-part-type="species" reg="truncatus">truncatus</tp:taxon-name-part></tp:taxon-name></italic> (Pérez, 1884). As <italic><tp:taxon-name><tp:taxon-name-part taxon-name-part-type="genus" reg="Dioxys">D.</tp:taxon-name-part><tp:taxon-name-part taxon-name-part-type="species" reg="rotundatus">rotundatus</tp:taxon-name-part></tp:taxon-name></italic> was published on page 300, it was therefore included in the second part that came out in February 1884. Consequently, <italic><tp:taxon-name><tp:taxon-name-part taxon-name-part-type="genus" reg="Dioxys">Dioxys</tp:taxon-name-part><tp:taxon-name-part taxon-name-part-type="species" reg="rotundatus">rotundatus</tp:taxon-name-part></tp:taxon-name></italic> was published two months before <italic><tp:taxon-name><tp:taxon-name-part taxon-name-part-type="genus" reg="Dioxys">D.</tp:taxon-name-part><tp:taxon-name-part taxon-name-part-type="species" reg="moestus">moestus</tp:taxon-name-part></tp:taxon-name></italic>, and must take priority, returning to a pre-<xref ref-type="bibr" rid="B46">Warncke (1977)</xref> nomenclatural situation.</p><p>The more serious confusion is biological. Prior to the work of <xref ref-type="bibr" rid="B46">Warncke (1977)</xref>, <italic><tp:taxon-name><tp:taxon-name-part taxon-name-part-type="genus" reg="Dioxys">D.</tp:taxon-name-part><tp:taxon-name-part taxon-name-part-type="species" reg="rotundatus">rotundatus</tp:taxon-name-part></tp:taxon-name></italic> was considered a western Mediterranean species, but Warncke newly reported the species from Croatia, Greece, and Israel, and <xref ref-type="bibr" rid="B15">Heinrich (1977)</xref> reported the species from Turkey. However, Warncke did not seem to examine the genital capsule of this species, and indeed seems not to have placed much emphasis on genital morphology since his identification key never mentions them (although see illustrations in <xref ref-type="bibr" rid="B46">Warncke 1977</xref>: 276). This is strange because <xref ref-type="bibr" rid="B38">Popov (1936)</xref> provided excellent illustrations, and the genital capsule can be very helpful in allowing specimen determination in <italic><tp:taxon-name><tp:taxon-name-part taxon-name-part-type="genus" reg="Dioxys">Dioxys</tp:taxon-name-part></tp:taxon-name></italic> (e.g. Fig. <xref ref-type="fig" rid="F3">3A, C, E, G</xref>). Donald Baker did extract specimen genitalia, and realised that <italic><tp:taxon-name><tp:taxon-name-part taxon-name-part-type="genus" reg="Dioxys">D.</tp:taxon-name-part><tp:taxon-name-part taxon-name-part-type="species" reg="rufipes">rufipes</tp:taxon-name-part></tp:taxon-name></italic> Morawitz, 1875 was present in Turkey and in Greece (Crete) based on <named-content xmlns:xlink="http://www.w3.org/1999/xlink" content-type="dwc:institutional_code" xlink:title="Natural History Museum, London, United Kingdom" xlink:href="http://grbio.org/institution/natural-history-museum-london" xlink:type="simple">NHMUK</named-content> specimens (see Section 12). However, this information was never published.</p><p><italic><tp:taxon-name><tp:taxon-name-part taxon-name-part-type="genus" reg="Dioxys">Dioxys</tp:taxon-name-part><tp:taxon-name-part taxon-name-part-type="species" reg="rufipes">rufipes</tp:taxon-name-part></tp:taxon-name></italic> can be instantly separated from <italic><tp:taxon-name><tp:taxon-name-part taxon-name-part-type="genus" reg="Dioxys">D.</tp:taxon-name-part><tp:taxon-name-part taxon-name-part-type="species" reg="rotundatus">rotundatus</tp:taxon-name-part></tp:taxon-name></italic> through inspection of the genital capsule (Fig. <xref ref-type="fig" rid="F4">4A</xref>), since the penis valves evenly taper to form sharp apical points without lateral triangular projections, whereas in <italic><tp:taxon-name><tp:taxon-name-part taxon-name-part-type="genus" reg="Dioxys">D.</tp:taxon-name-part><tp:taxon-name-part taxon-name-part-type="species" reg="rotundatus">rotundatus</tp:taxon-name-part></tp:taxon-name></italic> the penis valves show clear lateral triangular projections (Fig. <xref ref-type="fig" rid="F4">4E</xref>). Based on examined material, <italic><tp:taxon-name><tp:taxon-name-part taxon-name-part-type="genus" reg="Dioxys">D.</tp:taxon-name-part><tp:taxon-name-part taxon-name-part-type="species" reg="rufipes">rufipes</tp:taxon-name-part></tp:taxon-name></italic> is widespread in the eastern Mediterranean, and I have been able to examine no specimens conforming to <italic><tp:taxon-name><tp:taxon-name-part taxon-name-part-type="genus" reg="Dioxys">D.</tp:taxon-name-part><tp:taxon-name-part taxon-name-part-type="species" reg="rotundatus">rotundatus</tp:taxon-name-part></tp:taxon-name></italic> from this region. Therefore, I consider <italic><tp:taxon-name><tp:taxon-name-part taxon-name-part-type="genus" reg="Dioxys">D.</tp:taxon-name-part><tp:taxon-name-part taxon-name-part-type="species" reg="rotundatus">rotundatus</tp:taxon-name-part></tp:taxon-name></italic> to be a western Mediterranean species extending east to Egypt in North Africa (see discussion in Section 2. <italic><tp:taxon-name><tp:taxon-name-part taxon-name-part-type="genus" reg="Dioxys">Dioxys</tp:taxon-name-part><tp:taxon-name-part taxon-name-part-type="species" reg="atlanticus">atlanticus</tp:taxon-name-part></tp:taxon-name></italic>) that is replaced by <italic><tp:taxon-name><tp:taxon-name-part taxon-name-part-type="genus" reg="Dioxys">D.</tp:taxon-name-part><tp:taxon-name-part taxon-name-part-type="species" reg="rufipes">rufipes</tp:taxon-name-part></tp:taxon-name></italic> in the eastern Mediterranean.</p></tp:treatment-sec><tp:treatment-sec sec-type="distribution" id="SECID0E4IDI"><title>Distribution.</title><p>Portugal, Spain, France, Italy (Sardinia), Morocco, Algeria, Tunisia, Egypt* (<xref ref-type="bibr" rid="B46">Warncke 1977</xref> partim; <xref ref-type="bibr" rid="B20">Kuhlmann et al. 2014</xref> partim; <xref ref-type="bibr" rid="B3">Baldock et al. 2018</xref>; <xref ref-type="bibr" rid="B4">Bogusch 2023</xref> partim).</p></tp:treatment-sec><tp:treatment-sec sec-type="distribution" id="SECID0ETJDI"><title>Distributional notes.</title><p>Records from Croatia, Greece, Turkey, and Israel (<xref ref-type="bibr" rid="B15">Heinrich 1977</xref>; <xref ref-type="bibr" rid="B46">Warncke 1977</xref>; <xref ref-type="bibr" rid="B20">Kuhlmann et al. 2014</xref>; <xref ref-type="bibr" rid="B4">Bogusch 2023</xref>) almost certainly refer to <italic><tp:taxon-name><tp:taxon-name-part taxon-name-part-type="genus" reg="Dioxys">D.</tp:taxon-name-part><tp:taxon-name-part taxon-name-part-type="species" reg="rufipes">rufipes</tp:taxon-name-part></tp:taxon-name></italic> (see Section 12). Records from Croatia come from Kaštel Sućurac (<xref ref-type="bibr" rid="B46">Warncke 1977</xref>) which is in the south-east of the country and is much more likely to host eastern Mediterranean rather than western Mediterranean species, and so the judgement is made here that these are likely to refer to <italic><tp:taxon-name><tp:taxon-name-part taxon-name-part-type="genus" reg="Dioxys">D.</tp:taxon-name-part><tp:taxon-name-part taxon-name-part-type="species" reg="rufipes">rufipes</tp:taxon-name-part></tp:taxon-name></italic>.</p></tp:treatment-sec><tp:treatment-sec><!--Section generated to contain objects referenced in tp:taxon-treatment.--><fig id="F3" position="float" orientation="portrait"><object-id xmlns:xlink="http://www.w3.org/1999/xlink" content-type="doi" xlink:type="simple">10.3897/zookeys.1226.138377.figure3</object-id><object-id xmlns:xlink="http://www.w3.org/1999/xlink" content-type="arpha" xlink:type="simple">F20B8670-E72D-567B-96B3-F8F78530E161</object-id><label>Figure 3.</label><caption><p>Male <italic><tp:taxon-name><tp:taxon-name-part taxon-name-part-type="genus" reg="Dioxys">Dioxys</tp:taxon-name-part></tp:taxon-name></italic> in the <italic><tp:taxon-name><tp:taxon-name-part taxon-name-part-type="genus" reg="Dioxys"/><tp:taxon-name-part taxon-name-part-type="species" reg="pumilus">pumilus</tp:taxon-name-part></tp:taxon-name></italic>-group, genital capsule and S4 <bold>A, B</bold><italic><tp:taxon-name><tp:taxon-name-part taxon-name-part-type="genus" reg="Dioxys">Dioxys</tp:taxon-name-part><tp:taxon-name-part taxon-name-part-type="species" reg="pumilus">pumilus</tp:taxon-name-part></tp:taxon-name></italic> Gerstäcker, 1869 (Greece: Rhodes) <bold>C, D</bold><italic><tp:taxon-name><tp:taxon-name-part taxon-name-part-type="genus" reg="Dioxys">Dioxys</tp:taxon-name-part><tp:taxon-name-part taxon-name-part-type="species" reg="varipes">varipes</tp:taxon-name-part></tp:taxon-name></italic> De Stefani, 1887 (Morocco) <bold>E, F</bold><italic><tp:taxon-name><tp:taxon-name-part taxon-name-part-type="genus" reg="Dioxys">Dioxys</tp:taxon-name-part><tp:taxon-name-part taxon-name-part-type="species" reg="cypriacus">cypriacus</tp:taxon-name-part></tp:taxon-name></italic> Popov, 1944 (Cyprus) <bold>G, H</bold><italic><tp:taxon-name><tp:taxon-name-part taxon-name-part-type="genus" reg="Dioxys">Dioxys</tp:taxon-name-part><tp:taxon-name-part taxon-name-part-type="species" reg="hermonensis">hermonensis</tp:taxon-name-part></tp:taxon-name></italic> sp. nov. (Israel).</p></caption><graphic xmlns:xlink="http://www.w3.org/1999/xlink" xlink:href="zookeys-1226-261_article-138377__-g003.jpg" position="float" orientation="portrait" xlink:type="simple" id="oo_1246625.jpg"><uri content-type="original_file" xlink:type="simple">https://binary.pensoft.net/fig/1246625</uri></graphic></fig><fig id="F4" position="float" orientation="portrait"><object-id xmlns:xlink="http://www.w3.org/1999/xlink" content-type="doi" xlink:type="simple">10.3897/zookeys.1226.138377.figure4</object-id><object-id xmlns:xlink="http://www.w3.org/1999/xlink" content-type="arpha" xlink:type="simple">326DF574-B804-5B9C-96FD-4422E28B3B16</object-id><label>Figure 4.</label><caption><p>Male <italic><tp:taxon-name><tp:taxon-name-part taxon-name-part-type="genus" reg="Dioxys">Dioxys</tp:taxon-name-part></tp:taxon-name></italic> species, genital capsule and S4 <bold>A, B</bold><italic><tp:taxon-name><tp:taxon-name-part taxon-name-part-type="genus" reg="Dioxys">Dioxys</tp:taxon-name-part><tp:taxon-name-part taxon-name-part-type="species" reg="rufipes">rufipes</tp:taxon-name-part></tp:taxon-name></italic> Morawitz, 1875 (Greece) <bold>C, D</bold><italic><tp:taxon-name><tp:taxon-name-part taxon-name-part-type="genus" reg="Dioxys">Dioxys</tp:taxon-name-part><tp:taxon-name-part taxon-name-part-type="species" reg="cinctus">cinctus</tp:taxon-name-part></tp:taxon-name></italic> (Jurine, 1807) (Spain) <bold>E, F</bold><italic><tp:taxon-name><tp:taxon-name-part taxon-name-part-type="genus" reg="Dioxys">Dioxys</tp:taxon-name-part><tp:taxon-name-part taxon-name-part-type="species" reg="rotundatus">rotundatus</tp:taxon-name-part></tp:taxon-name></italic> Pérez, 1884 (Morocco).</p></caption><graphic xmlns:xlink="http://www.w3.org/1999/xlink" xlink:href="zookeys-1226-261_article-138377__-g004.jpg" position="float" orientation="portrait" xlink:type="simple" id="oo_1246626.jpg"><uri content-type="original_file" xlink:type="simple">https://binary.pensoft.net/fig/1246626</uri></graphic></fig></tp:treatment-sec><ref-list><ref id="B46"><mixed-citation xmlns:xlink="http://www.w3.org/1999/xlink" xlink:type="simple"><person-group><name name-style="western"><surname>Warncke</surname><given-names>K</given-names></name></person-group> (<year>1977</year>) <article-title>Beitrag zur Systematik der westpaläarktischen Bienengattung <italic><tp:taxon-name><tp:taxon-name-part taxon-name-part-type="genus">Dioxys</tp:taxon-name-part></tp:taxon-name></italic> Lep. &amp; Serv. (<tp:taxon-name><tp:taxon-name-part taxon-name-part-type="order">Hymenoptera</tp:taxon-name-part></tp:taxon-name>, <tp:taxon-name><tp:taxon-name-part taxon-name-part-type="superfamily">Apoidea</tp:taxon-name-part></tp:taxon-name>).</article-title><source>Reichenbachia</source><volume>16</volume>: <fpage>265</fpage>–<lpage>282</lpage>.</mixed-citation></ref><ref id="B38"><mixed-citation xmlns:xlink="http://www.w3.org/1999/xlink" xlink:type="simple"><person-group><name name-style="western"><surname>Popov</surname><given-names>VB</given-names></name></person-group> (<year>1936</year>) <article-title>To the knowledge of the genus <italic><tp:taxon-name><tp:taxon-name-part taxon-name-part-type="genus">Dioxys</tp:taxon-name-part></tp:taxon-name></italic> Lep. (<tp:taxon-name><tp:taxon-name-part taxon-name-part-type="order">Hymenoptera</tp:taxon-name-part></tp:taxon-name>, <tp:taxon-name><tp:taxon-name-part taxon-name-part-type="superfamily">Apoidea</tp:taxon-name-part></tp:taxon-name>).</article-title><source>Trudy Zoologicheskogo instituta Akademii nauk SSSR</source><volume>3</volume>: <fpage>3</fpage>–<lpage>32</lpage>. [In Russian]</mixed-citation></ref><ref id="B7"><mixed-citation xmlns:xlink="http://www.w3.org/1999/xlink" xlink:type="simple"><person-group><name name-style="western"><surname>Costa</surname><given-names>A</given-names></name></person-group> (<year>1884</year>) <article-title>Diagnosi di nuovi Artropodi trovati in Sardegna.</article-title><source>Bullettino della Società Entomologica Italiana</source><volume>15</volume>(<issue>4</issue>): <fpage>332</fpage>–<lpage>341</lpage>.</mixed-citation></ref><ref id="B37"><mixed-citation xmlns:xlink="http://www.w3.org/1999/xlink" xlink:type="simple"><person-group><name name-style="western"><surname>Poggi</surname><given-names>R</given-names></name></person-group> (<year>2008</year>) <article-title>Le date di stampa dei periodici editi dalla Società Entomologica Italiana dal 1869 al 2007.</article-title><source>Memorie della Società Entomologica Italiana</source><volume>87</volume>: <fpage>157</fpage>–<lpage>188</lpage>. <ext-link xlink:href="10.4081/memorieSEI.2008.157" ext-link-type="doi" xlink:type="simple">https://doi.org/10.4081/memorieSEI.2008.157</ext-link></mixed-citation></ref><ref id="B1"><mixed-citation xmlns:xlink="http://www.w3.org/1999/xlink" xlink:type="simple"><person-group><name name-style="western"><surname>Baker</surname><given-names>DB</given-names></name></person-group> (<year>1996</year>) <article-title>Priorities of publication for some nineteenth-century works describing new taxa of <tp:taxon-name><tp:taxon-name-part taxon-name-part-type="order">Hymenoptera</tp:taxon-name-part></tp:taxon-name>, principally <tp:taxon-name><tp:taxon-name-part taxon-name-part-type="superfamily">Apoidea</tp:taxon-name-part></tp:taxon-name>.</article-title><source>Archives of Natural History</source><volume>23</volume>(<issue>2</issue>): <fpage>299</fpage>–<lpage>301</lpage>. <ext-link xlink:href="10.3366/anh.1996.23.2.299" ext-link-type="doi" xlink:type="simple">https://doi.org/10.3366/anh.1996.23.2.299</ext-link></mixed-citation></ref><ref id="B24"><mixed-citation xmlns:xlink="http://www.w3.org/1999/xlink" xlink:type="simple"><person-group><name name-style="western"><surname>Lieftinck</surname><given-names>MA</given-names></name></person-group> (<year>1968</year>) A review of the Old World species of <italic><tp:taxon-name><tp:taxon-name-part taxon-name-part-type="genus">Thyreus</tp:taxon-name-part></tp:taxon-name></italic> Panzer (= <italic><tp:taxon-name><tp:taxon-name-part taxon-name-part-type="genus">Crocisa</tp:taxon-name-part></tp:taxon-name></italic> Jurine). Part 4. Palearctic species. Zoologische Verhandelingen 98: 1–139 [4 pl.].</mixed-citation></ref><ref id="B15"><mixed-citation xmlns:xlink="http://www.w3.org/1999/xlink" xlink:type="simple"><person-group><name name-style="western"><surname>Heinrich</surname><given-names>J</given-names></name></person-group> (<year>1977</year>) <article-title>Beitrag zur Kenntnis der türkischen Schmarotzerbienen.</article-title><source>Nachrichten des Naturwissenschaftlichen Museums der Stadt Aschaffenburg</source><volume>85</volume>: <fpage>7</fpage>–<lpage>41</lpage>.</mixed-citation></ref><ref id="B20"><mixed-citation xmlns:xlink="http://www.w3.org/1999/xlink" xlink:type="simple"><person-group><name name-style="western"><surname>Kuhlmann</surname><given-names>M</given-names></name><name name-style="western"><surname>Ascher</surname><given-names>JS</given-names></name><name name-style="western"><surname>Dathe</surname><given-names>HH</given-names></name><name name-style="western"><surname>Ebmer</surname><given-names>AW</given-names></name><name name-style="western"><surname>Hartmann</surname><given-names>P</given-names></name><name name-style="western"><surname>Michez</surname><given-names>D</given-names></name><name name-style="western"><surname>Müller</surname><given-names>A</given-names></name><name name-style="western"><surname>Patiny</surname><given-names>S</given-names></name><name name-style="western"><surname>Pauly</surname><given-names>A</given-names></name><name name-style="western"><surname>Praz</surname><given-names>C</given-names></name><name name-style="western"><surname>Rasmont</surname><given-names>P</given-names></name><name name-style="western"><surname>Risch</surname><given-names>S</given-names></name><name name-style="western"><surname>Scheuchl</surname><given-names>E</given-names></name><name name-style="western"><surname>Schwarz</surname><given-names>M</given-names></name><name name-style="western"><surname>Terzo</surname><given-names>M</given-names></name><name name-style="western"><surname>Williams</surname><given-names>PH</given-names></name><name name-style="western"><surname>Amiet</surname><given-names>F</given-names></name><name name-style="western"><surname>Baldock</surname><given-names>D</given-names></name><name name-style="western"><surname>Berg</surname><given-names>Ø</given-names></name><name name-style="western"><surname>Bogusch</surname><given-names>P</given-names></name><name name-style="western"><surname>Calabuig</surname><given-names>I</given-names></name><name name-style="western"><surname>Cederberg</surname><given-names>B</given-names></name><name name-style="western"><surname>Gogala</surname><given-names>A</given-names></name><name name-style="western"><surname>Gusenleitner</surname><given-names>F</given-names></name><name name-style="western"><surname>Josan</surname><given-names>Z</given-names></name><name name-style="western"><surname>Madsen</surname><given-names>HB</given-names></name><name name-style="western"><surname>Nilsson</surname><given-names>A</given-names></name><name name-style="western"><surname>Ødegaard</surname><given-names>F</given-names></name><name name-style="western"><surname>Ortiz-Sanchez</surname><given-names>J</given-names></name><name name-style="western"><surname>Paukkunen</surname><given-names>J</given-names></name><name name-style="western"><surname>Pawlikowski</surname><given-names>T</given-names></name><name name-style="western"><surname>Quaranta</surname><given-names>M</given-names></name><name name-style="western"><surname>Roberts</surname><given-names>SPM</given-names></name><name name-style="western"><surname>Sáropataki</surname><given-names>M</given-names></name><name name-style="western"><surname>Schwenninger</surname><given-names>HR</given-names></name><name name-style="western"><surname>Smit</surname><given-names>J</given-names></name><name name-style="western"><surname>Söderman</surname><given-names>G</given-names></name><name name-style="western"><surname>Tomozei</surname><given-names>B</given-names></name></person-group> (<year>2014</year>) Checklist of the Western Palaearctic Bees (<tp:taxon-name><tp:taxon-name-part taxon-name-part-type="order">Hymenoptera</tp:taxon-name-part></tp:taxon-name>: <tp:taxon-name><tp:taxon-name-part taxon-name-part-type="superfamily">Apoidea</tp:taxon-name-part></tp:taxon-name>: <tp:taxon-name><tp:taxon-name-part taxon-name-part-type="clade">Anthophila</tp:taxon-name-part></tp:taxon-name>). <ext-link xlink:href="http://westpalbees.myspecies.info" ext-link-type="uri" xlink:type="simple">http://westpalbees.myspecies.info</ext-link> [accessed 19 Sept 2024]</mixed-citation></ref><ref id="B3"><mixed-citation xmlns:xlink="http://www.w3.org/1999/xlink" xlink:type="simple"><person-group><name name-style="western"><surname>Baldock</surname><given-names>D</given-names></name><name name-style="western"><surname>Wood</surname><given-names>TJ</given-names></name><name name-style="western"><surname>Cross</surname><given-names>I</given-names></name><name name-style="western"><surname>Smit</surname><given-names>J</given-names></name></person-group> (<year>2018</year>) <article-title>The Bees of Portugal (<tp:taxon-name><tp:taxon-name-part taxon-name-part-type="order">Hymenoptera</tp:taxon-name-part></tp:taxon-name>: <tp:taxon-name><tp:taxon-name-part taxon-name-part-type="superfamily">Apoidea</tp:taxon-name-part></tp:taxon-name>: <tp:taxon-name><tp:taxon-name-part taxon-name-part-type="clade">Anthophila</tp:taxon-name-part></tp:taxon-name>).</article-title><source>Entomofauna Supplement</source><volume>22</volume>: <fpage>1</fpage>–<lpage>164</lpage>.</mixed-citation></ref><ref id="B4"><mixed-citation xmlns:xlink="http://www.w3.org/1999/xlink" xlink:type="simple"><person-group><name name-style="western"><surname>Bogusch</surname><given-names>P</given-names></name></person-group> (<year>2023</year>) <article-title>European cuckoo bees of the tribe <tp:taxon-name><tp:taxon-name-part taxon-name-part-type="tribe">Dioxyini</tp:taxon-name-part></tp:taxon-name> (<tp:taxon-name><tp:taxon-name-part taxon-name-part-type="order">Hymenoptera</tp:taxon-name-part></tp:taxon-name>, <tp:taxon-name><tp:taxon-name-part taxon-name-part-type="family">Megachilidae</tp:taxon-name-part></tp:taxon-name>): distribution, annotated checklist and identification key.</article-title><source>Journal of <tp:taxon-name><tp:taxon-name-part taxon-name-part-type="order">Hymenoptera</tp:taxon-name-part></tp:taxon-name> Research</source><volume>96</volume>: <fpage>599</fpage>–<lpage>628</lpage>. <ext-link xlink:href="10.3897/jhr.96.104957" ext-link-type="doi" xlink:type="simple">https://doi.org/10.3897/jhr.96.104957</ext-link></mixed-citation></ref></ref-list></tp:taxon-treatment>
