# Supplementary material for: ﻿Resolving issues in the genus Dioxys (Hymenoptera, Megachilidae, Dioxyini) in the West Palaearctic with a new identification key
Source: Zookeys. 2025 Feb 10;1226:261–302. doi: 10.3897/zookeys.1226.138377 (PMC11833307; doi:10.3897/zookeys.1226.138377)
Supplement: XML Treatment for Dioxys varipes [file zookeys.1226.138377-treatment13.xml]

<!DOCTYPE tp:taxon-treatment
  PUBLIC "-//TaxonX//DTD Taxonomic Treatment Publishing DTD v0 20100105//EN" "tax-treatment-NSO.dtd">
<tp:taxon-treatment xmlns:tp="http://www.plazi.org/taxpub"><tp:treatment-meta><kwd-group><label>Taxon classification</label><kwd>
                <named-content content-type="kingdom">Animalia</named-content>
              </kwd><kwd>
                <named-content content-type="order">Hymenoptera</named-content>
              </kwd><kwd>
                <named-content content-type="family">Megachilidae</named-content>
              </kwd></kwd-group><mixed-citation publication-type="journal"><person-group><name><surname>Wood</surname><given-names>T. J.</given-names></name></person-group><article-title>﻿Resolving issues in the genus <italic><tp:taxon-name><tp:taxon-name-part taxon-name-part-type="genus" reg="Dioxys">Dioxys</tp:taxon-name-part></tp:taxon-name></italic> (<tp:taxon-name><tp:taxon-name-part taxon-name-part-type="order">Hymenoptera</tp:taxon-name-part></tp:taxon-name>, <tp:taxon-name><tp:taxon-name-part taxon-name-part-type="family">Megachilidae</tp:taxon-name-part></tp:taxon-name>, <tp:taxon-name><tp:taxon-name-part taxon-name-part-type="tribe">Dioxyini</tp:taxon-name-part></tp:taxon-name>) in the West Palaearctic with a new identification key</article-title><source>Zookeys</source><day>10</day><month>02</month><year>2025</year><volume>1226</volume><fpage>261</fpage><lpage>302</lpage><pub-id pub-id-type="doi">10.3897/zookeys.1226.138377</pub-id></mixed-citation></tp:treatment-meta><tp:nomenclature><label>﻿13.</label><tp:taxon-name>
              <object-id xmlns:xlink="http://www.w3.org/1999/xlink" content-type="arpha" xlink:type="simple">A11ED35A-1624-5A31-A31D-49AC2898442B</object-id>
              <tp:taxon-name-part taxon-name-part-type="genus" reg="Dioxys">Dioxys</tp:taxon-name-part>
              <tp:taxon-name-part taxon-name-part-type="species" reg="varipes">varipes</tp:taxon-name-part>
            </tp:taxon-name><tp:taxon-authority>De Stefani, 1887, sp. resurr.</tp:taxon-authority><xref ref-type="fig" rid="F13">Figs 13A–F</xref><xref ref-type="fig" rid="F14">, 14A–D</xref><tp:nomenclature-citation-list><tp:nomenclature-citation><tp:taxon-name>
                  <tp:taxon-name-part taxon-name-part-type="genus" reg="Dioxys">Dioxys</tp:taxon-name-part>
                  <tp:taxon-name-part taxon-name-part-type="species" reg="varipes">varipes</tp:taxon-name-part>
                </tp:taxon-name><comment>De Stefani, 1887: 113, ♀♂ [Italy: Sicily, <named-content xmlns:xlink="http://www.w3.org/1999/xlink" content-type="dwc:institutional_code" xlink:title="Naturalis Biodiversity Center, Leiden, the Netherlands" xlink:href="http://grbio.org/institution/national-museum-natural-history-naturalis" xlink:type="simple">RMNH</named-content>, neotype by present designation].</comment></tp:nomenclature-citation><tp:nomenclature-citation><tp:taxon-name>
                  <tp:taxon-name-part taxon-name-part-type="genus" reg="Dioxys">Dioxys</tp:taxon-name-part>
                  <tp:taxon-name-part taxon-name-part-type="species" reg="maroccanus">maroccanus</tp:taxon-name-part>
                </tp:taxon-name><comment>Popov, 1936: 16, ♂ [Morocco, <named-content xmlns:xlink="http://www.w3.org/1999/xlink" content-type="dwc:institutional_code" xlink:title="Zoological Institute of the Russian Academy of Sciences, St. Petersburg, Russia" xlink:href="http://grbio.org/institution/zoological-institute-russian-academy-sciences" xlink:type="simple">ZISP</named-content>, examined by photograph].</comment></tp:nomenclature-citation><tp:nomenclature-citation><tp:taxon-name>
                  <tp:taxon-name-part taxon-name-part-type="genus" reg="Dioxys">Dioxys</tp:taxon-name-part>
                  <tp:taxon-name-part taxon-name-part-type="species" reg="falsificus">falsificus</tp:taxon-name-part>
                </tp:taxon-name><comment>Engel, 2023: 176, ♀♂ [Spain, <named-content xmlns:xlink="http://www.w3.org/1999/xlink" content-type="dwc:institutional_code" xlink:title="University of Kansas Natural History Museum, Lawrence, Kansas, USA" xlink:href="http://grbio.org/institution/university-kansas-biodiversity-institute" xlink:type="simple">SEMC</named-content>, examined by photograph] syn. nov.</comment></tp:nomenclature-citation></tp:nomenclature-citation-list></tp:nomenclature><tp:treatment-sec sec-type="material" id="SECID0EO4DI"><title>Material examined.</title><p><bold>Italy</bold> • <bold><italic>Neotype</italic></bold>: 1♀; Sicilia, Selinunte; 22 Jun. 1966; P.M.F. Verhoeff leg.; <named-content xmlns:xlink="http://www.w3.org/1999/xlink" content-type="dwc:institutional_code" xlink:title="Naturalis Biodiversity Center, Leiden, the Netherlands" xlink:href="http://grbio.org/institution/national-museum-natural-history-naturalis" xlink:type="simple">RMNH</named-content>; <named-content xmlns:xlink="http://www.w3.org/1999/xlink" content-type="dwc:institutional_code" xlink:title="Naturalis Biodiversity Center, Leiden, the Netherlands" xlink:href="http://grbio.org/institution/national-museum-natural-history-naturalis" xlink:type="simple">RMNH</named-content>.INS.1663106 (Fig. <xref ref-type="fig" rid="F13">13A–F</xref>). <bold>Italy</bold> • 2♀; 35 km N Gela, NE Piazza Armerina; 27 May 2002; J. Halada leg.; <abbrev xmlns:xlink="http://www.w3.org/1999/xlink" content-type="institution" xlink:title="Oberösterreiches Landesmuseum, Linz, Austria" id="ABBRID0EJ5DI" xlink:type="simple">OÖLM</abbrev> • 1♀; Sicilia, Caltagirone; 4–11 Jul. 1976; J. Timmer leg.; <named-content xmlns:xlink="http://www.w3.org/1999/xlink" content-type="dwc:institutional_code" xlink:title="Naturalis Biodiversity Center, Leiden, the Netherlands" xlink:href="http://grbio.org/institution/national-museum-natural-history-naturalis" xlink:type="simple">RMNH</named-content>; ZMA.INS.5103998; <bold>Libya</bold> • 1♂; Cyrenaica, Brega [Mars el Brega]; 4 Mar. 1958; K.M. Guichard leg.; NMHUK • 1♀; Cyrene [Shahat]; 8 Jun. 1988; A. Četkovic leg.; <named-content xmlns:xlink="http://www.w3.org/1999/xlink" content-type="dwc:institutional_code" xlink:title="Naturalis Biodiversity Center, Leiden, the Netherlands" xlink:href="http://grbio.org/institution/national-museum-natural-history-naturalis" xlink:type="simple">RMNH</named-content>; <named-content xmlns:xlink="http://www.w3.org/1999/xlink" content-type="dwc:institutional_code" xlink:title="Naturalis Biodiversity Center, Leiden, the Netherlands" xlink:href="http://grbio.org/institution/national-museum-natural-history-naturalis" xlink:type="simple">RMNH</named-content>.INS.1663110; <bold>Morocco</bold> • 1♂; bor. [boreal = northern], River Rdat; 15 Mat 1929; A. Birula leg.; V. Popov det.; <named-content xmlns:xlink="http://www.w3.org/1999/xlink" content-type="dwc:institutional_code" xlink:title="Zoological Institute of the Russian Academy of Sciences, St. Petersburg, Russia" xlink:href="http://grbio.org/institution/zoological-institute-russian-academy-sciences" xlink:type="simple">ZISP</named-content> (<bold><italic>holotype</italic></bold> of <italic><tp:taxon-name><tp:taxon-name-part taxon-name-part-type="genus" reg="Dioxys">Dioxys</tp:taxon-name-part><tp:taxon-name-part taxon-name-part-type="species" reg="maroccanus">maroccanus</tp:taxon-name-part></tp:taxon-name></italic>; Fig. <xref ref-type="fig" rid="F14">14A–D</xref>) • 1♀; Fès-Meknès, Ahermoumou, P5407, immediately NW of Kassioua; 900 m a.s.l.; 15 May 2022; T.J. Wood leg.; <abbrev xmlns:xlink="http://www.w3.org/1999/xlink" content-type="institution" xlink:title="Personal collection of T.J. Wood, Leiden, the Netherlands" id="ABBRID0EY6DI" xlink:type="simple">TJWC</abbrev>; WPATW760-22 • 1♂; Fès-Meknès, Azrou, 4 km SWW of Bakrit, Cascades Bakrit; 1650 m a.s.l.; 17 May 2022; T.J. Wood leg.; <abbrev xmlns:xlink="http://www.w3.org/1999/xlink" content-type="institution" xlink:title="Personal collection of T.J. Wood, Leiden, the Netherlands" id="ABBRID0E46DI" xlink:type="simple">TJWC</abbrev> • 1♂; Fès-Meknès, Boulemane, 5 km SE, junction of R503 and N4; 1900 m a.s.l.; 19 May 2022; T.J. Wood leg.; <abbrev xmlns:xlink="http://www.w3.org/1999/xlink" content-type="institution" xlink:title="Personal collection of T.J. Wood, Leiden, the Netherlands" id="ABBRID0EDAAK" xlink:type="simple">TJWC</abbrev>; WPATW761-22 • 1♂; Oudja, N-Jebel Fourhal, S-Ain Erreggada [Ain Reggada]; 500 m a.s.l.; 23 May 1994; M. Terzo leg.; <named-content xmlns:xlink="http://www.w3.org/1999/xlink" content-type="dwc:institutional_code" xlink:title="Naturalis Biodiversity Center, Leiden, the Netherlands" xlink:href="http://grbio.org/institution/national-museum-natural-history-naturalis" xlink:type="simple">RMNH</named-content>; <named-content xmlns:xlink="http://www.w3.org/1999/xlink" content-type="dwc:institutional_code" xlink:title="Naturalis Biodiversity Center, Leiden, the Netherlands" xlink:href="http://grbio.org/institution/national-museum-natural-history-naturalis" xlink:type="simple">RMNH</named-content>.INS.1660516 • 1♀; Souss-Massa, Tizi N’Test; 16 Apr. 2024; D. Baiocchi leg.; <abbrev xmlns:xlink="http://www.w3.org/1999/xlink" content-type="institution" xlink:title="Personal collection of Marco Selis, Viterbo, Italy" id="ABBRID0EYAAK" xlink:type="simple">MSVI</abbrev> • 1♀; Azrou, (zedernwälder) [cedar forest]; 1660 m a.s.l.;17 Jul. 1975; A.W. Ebmer leg.; <named-content xmlns:xlink="http://www.w3.org/1999/xlink" content-type="dwc:institutional_code" xlink:title="Zoologische Staatssammlung München, Munich, Germany" xlink:href="http://grbio.org/institution/bavarian-state-collection-zoology" xlink:type="simple">ZSM</named-content>; <bold>Portugal</bold> • 1♂; Algarve, Forte do Rato, Tavira; 22 Apr. 2016; T.J. Wood leg.; <abbrev xmlns:xlink="http://www.w3.org/1999/xlink" content-type="institution" xlink:title="Personal collection of T.J. Wood, Leiden, the Netherlands" id="ABBRID0EEBAK" xlink:type="simple">TJWC</abbrev> • 2♂; Algarve, Montrigo; 9 Apr. 1988; J. Teunissen leg.; T.J. Wood det. (det. <italic><tp:taxon-name><tp:taxon-name-part taxon-name-part-type="genus" reg="Dioxys">D.</tp:taxon-name-part><tp:taxon-name-part taxon-name-part-type="species" reg="varipes">varipes</tp:taxon-name-part></tp:taxon-name></italic> by M. Schwarz, 1989); <named-content xmlns:xlink="http://www.w3.org/1999/xlink" content-type="dwc:institutional_code" xlink:title="Naturalis Biodiversity Center, Leiden, the Netherlands" xlink:href="http://grbio.org/institution/national-museum-natural-history-naturalis" xlink:type="simple">RMNH</named-content>.INS.1660521; <named-content xmlns:xlink="http://www.w3.org/1999/xlink" content-type="dwc:institutional_code" xlink:title="Naturalis Biodiversity Center, Leiden, the Netherlands" xlink:href="http://grbio.org/institution/national-museum-natural-history-naturalis" xlink:type="simple">RMNH</named-content>.INS.1660523 • 1♂; Algarve, Praia do Barril, near Tavira; 24 Apr. 2016; T.J. Wood leg.; <abbrev xmlns:xlink="http://www.w3.org/1999/xlink" content-type="institution" xlink:title="Personal collection of T.J. Wood, Leiden, the Netherlands" id="ABBRID0E5BAK" xlink:type="simple">TJWC</abbrev> • 1♂; Algarve, Praia do Cabeço, near Monte Gordo; 26 Apr. 2016; T.J. Wood leg.; <abbrev xmlns:xlink="http://www.w3.org/1999/xlink" content-type="institution" xlink:title="Personal collection of T.J. Wood, Leiden, the Netherlands" id="ABBRID0EDCAK" xlink:type="simple">TJWC</abbrev>; <bold>Spain</bold> • 1♀; Granada, Sierra Nevada, El Dornajo; 1700 m a.s.l.; 29 Jun. 2021; T.J. Wood leg.; <abbrev xmlns:xlink="http://www.w3.org/1999/xlink" content-type="institution" xlink:title="Personal collection of T.J. Wood, Leiden, the Netherlands" id="ABBRID0EKCAK" xlink:type="simple">TJWC</abbrev> • 1♀; Madrid, Pozuelo del Rey, 2 km NW; 10 Jul. 2021; T.J. Wood leg.; <abbrev xmlns:xlink="http://www.w3.org/1999/xlink" content-type="institution" xlink:title="Personal collection of T.J. Wood, Leiden, the Netherlands" id="ABBRID0EPCAK" xlink:type="simple">TJWC</abbrev> • 1♀; Madrid, Rivas-Vaciamadrid, Canal de Manzanares to Camino de Uclés; 19 May 2021; T.J. Wood leg.; <abbrev xmlns:xlink="http://www.w3.org/1999/xlink" content-type="institution" xlink:title="Personal collection of T.J. Wood, Leiden, the Netherlands" id="ABBRID0EUCAK" xlink:type="simple">TJWC</abbrev> • 1♂; Málaga, Arriate; 30 May 1967; M.J. &amp; J.P. Duffels leg.; <named-content xmlns:xlink="http://www.w3.org/1999/xlink" content-type="dwc:institutional_code" xlink:title="Naturalis Biodiversity Center, Leiden, the Netherlands" xlink:href="http://grbio.org/institution/national-museum-natural-history-naturalis" xlink:type="simple">RMNH</named-content>; ZMA.INS.5103999 • 1♀; Málaga, Ronda, 10 km NE, A-367; 25 May 2021; T.J. Wood leg.; <abbrev xmlns:xlink="http://www.w3.org/1999/xlink" content-type="institution" xlink:title="Personal collection of T.J. Wood, Leiden, the Netherlands" id="ABBRID0E5CAK" xlink:type="simple">TJWC</abbrev> • 1♂; Sevilla, Aznalcazar, S of Pinares de Aznalcazar; 21 May 2021; T.J. Wood leg.; <abbrev xmlns:xlink="http://www.w3.org/1999/xlink" content-type="institution" xlink:title="Personal collection of T.J. Wood, Leiden, the Netherlands" id="ABBRID0EDDAK" xlink:type="simple">TJWC</abbrev> • 1♀; Toledo, Toledo; 10 Jul. 1969; P.M.F. Verhoeff leg.; T.J. Wood det. (det. <tp:taxon-name><tp:taxon-name-part taxon-name-part-type="genus" reg="Dioxys">D.</tp:taxon-name-part><tp:taxon-name-part taxon-name-part-type="species" reg="pumilus">pumilus</tp:taxon-name-part><tp:taxon-name-part taxon-name-part-type="infraspecific-rank">ssp.</tp:taxon-name-part><tp:taxon-name-part taxon-name-part-type="subspecies" reg="varipes">varipes</tp:taxon-name-part></tp:taxon-name> by Warncke); <named-content xmlns:xlink="http://www.w3.org/1999/xlink" content-type="dwc:institutional_code" xlink:title="Naturalis Biodiversity Center, Leiden, the Netherlands" xlink:href="http://grbio.org/institution/national-museum-natural-history-naturalis" xlink:type="simple">RMNH</named-content>; <named-content xmlns:xlink="http://www.w3.org/1999/xlink" content-type="dwc:institutional_code" xlink:title="Naturalis Biodiversity Center, Leiden, the Netherlands" xlink:href="http://grbio.org/institution/national-museum-natural-history-naturalis" xlink:type="simple">RMNH</named-content>.INS.1660522 • 1♀; Ronda; 12 Jun. 1998; A. Kroupa leg.; <named-content xmlns:xlink="http://www.w3.org/1999/xlink" content-type="dwc:institutional_code" xlink:title="Zoologische Staatssammlung München, Munich, Germany" xlink:href="http://grbio.org/institution/bavarian-state-collection-zoology" xlink:type="simple">ZSM</named-content> • 1♀; Chipiona; 8 Jun. 1998; A. Kroupa leg.; <named-content xmlns:xlink="http://www.w3.org/1999/xlink" content-type="dwc:institutional_code" xlink:title="Zoologische Staatssammlung München, Munich, Germany" xlink:href="http://grbio.org/institution/bavarian-state-collection-zoology" xlink:type="simple">ZSM</named-content>; • 1♀; Madrid; 29 Jun. 1910; G. Mercet leg.; <named-content xmlns:xlink="http://www.w3.org/1999/xlink" content-type="dwc:institutional_code" xlink:title="Oxford University Museum of Natural History, Oxford, United Kingdom" xlink:href="http://grbio.org/institution/oxford-university-museum-natural-history" xlink:type="simple">OUMNH</named-content>; <bold>Tunisia</bold> • 1♀; Tabarka, Tunis; 20 Apr. 1975; A. Mochi leg.; <named-content xmlns:xlink="http://www.w3.org/1999/xlink" content-type="dwc:institutional_code" xlink:title="Naturalis Biodiversity Center, Leiden, the Netherlands" xlink:href="http://grbio.org/institution/national-museum-natural-history-naturalis" xlink:type="simple">RMNH</named-content>; <named-content xmlns:xlink="http://www.w3.org/1999/xlink" content-type="dwc:institutional_code" xlink:title="Naturalis Biodiversity Center, Leiden, the Netherlands" xlink:href="http://grbio.org/institution/national-museum-natural-history-naturalis" xlink:type="simple">RMNH</named-content>.INS.1663111.</p><fig id="F13" position="float" orientation="portrait"><object-id xmlns:xlink="http://www.w3.org/1999/xlink" content-type="doi" xlink:type="simple">10.3897/zookeys.1226.138377.figure13</object-id><object-id xmlns:xlink="http://www.w3.org/1999/xlink" content-type="arpha" xlink:type="simple">684EAD10-8265-5753-8526-51B1D4C7990B</object-id><label>Figure 13.</label><caption><p><italic><tp:taxon-name><tp:taxon-name-part taxon-name-part-type="genus" reg="Dioxys">Dioxys</tp:taxon-name-part><tp:taxon-name-part taxon-name-part-type="species" reg="varipes">varipes</tp:taxon-name-part></tp:taxon-name></italic> De Stefani, 1887, neotype female (<named-content xmlns:xlink="http://www.w3.org/1999/xlink" content-type="dwc:institutional_code" xlink:title="Naturalis Biodiversity Center, Leiden, the Netherlands" xlink:href="http://grbio.org/institution/national-museum-natural-history-naturalis" xlink:type="simple">RMNH</named-content>) <bold>A</bold> label details <bold>B</bold> habitus, profile view <bold>C</bold> face, frontal view <bold>D</bold> space between ocellar triangle and compound eye, frontal view <bold>E</bold> terga, dorsal view <bold>F</bold> T6, dorsal view.</p></caption><graphic xmlns:xlink="http://www.w3.org/1999/xlink" xlink:href="zookeys-1226-261_article-138377__-g013.jpg" position="float" orientation="portrait" xlink:type="simple" id="oo_1246635.jpg"><uri content-type="original_file" xlink:type="simple">https://binary.pensoft.net/fig/1246635</uri></graphic></fig><fig id="F14" position="float" orientation="portrait"><object-id xmlns:xlink="http://www.w3.org/1999/xlink" content-type="doi" xlink:type="simple">10.3897/zookeys.1226.138377.figure14</object-id><object-id xmlns:xlink="http://www.w3.org/1999/xlink" content-type="arpha" xlink:type="simple">FB8C246D-4CE6-5103-B8BE-2EC9542D6403</object-id><label>Figure 14.</label><caption><p><italic><tp:taxon-name><tp:taxon-name-part taxon-name-part-type="genus" reg="Dioxys">Dioxys</tp:taxon-name-part><tp:taxon-name-part taxon-name-part-type="species" reg="maroccanus">maroccanus</tp:taxon-name-part></tp:taxon-name></italic> Popov, 1936, female holotype (<named-content xmlns:xlink="http://www.w3.org/1999/xlink" content-type="dwc:institutional_code" xlink:title="Zoological Institute of the Russian Academy of Sciences, St. Petersburg, Russia" xlink:href="http://grbio.org/institution/zoological-institute-russian-academy-sciences" xlink:type="simple">ZISP</named-content>) <bold>A</bold> label details <bold>B</bold> scutum, profile view <bold>C</bold> habitus, profile view <bold>D</bold> face, frontal view.</p></caption><graphic xmlns:xlink="http://www.w3.org/1999/xlink" xlink:href="zookeys-1226-261_article-138377__-g014.jpg" position="float" orientation="portrait" xlink:type="simple" id="oo_1246636.jpg"><uri content-type="original_file" xlink:type="simple">https://binary.pensoft.net/fig/1246636</uri></graphic></fig></tp:treatment-sec><tp:treatment-sec sec-type="remarks" id="SECID0EMHAK"><title>Remarks.</title><p>Further to the comments made under <italic><tp:taxon-name><tp:taxon-name-part taxon-name-part-type="genus" reg="Dioxys">D.</tp:taxon-name-part><tp:taxon-name-part taxon-name-part-type="species" reg="cypriacus">cypriacus</tp:taxon-name-part></tp:taxon-name></italic> and <italic><tp:taxon-name><tp:taxon-name-part taxon-name-part-type="genus" reg="Dioxys">D.</tp:taxon-name-part><tp:taxon-name-part taxon-name-part-type="species" reg="pumilus">pumilus</tp:taxon-name-part></tp:taxon-name></italic>, <italic><tp:taxon-name><tp:taxon-name-part taxon-name-part-type="genus" reg="Dioxys">D.</tp:taxon-name-part><tp:taxon-name-part taxon-name-part-type="species" reg="varipes">varipes</tp:taxon-name-part></tp:taxon-name></italic> can be considered as a distinct western species within the <italic><tp:taxon-name><tp:taxon-name-part taxon-name-part-type="genus" reg="Dioxys"/><tp:taxon-name-part taxon-name-part-type="species" reg="pumilus">pumilus</tp:taxon-name-part></tp:taxon-name></italic>-group. As the type material of <italic><tp:taxon-name><tp:taxon-name-part taxon-name-part-type="genus" reg="Dioxys">D.</tp:taxon-name-part><tp:taxon-name-part taxon-name-part-type="species" reg="varipes">varipes</tp:taxon-name-part></tp:taxon-name></italic> is lost, designation of a neotype is desirable. In line with the conditions of article 75.3 (ICZN 1999), this neotype is needed to clarify the taxonomic status of western Mediterranean populations of <italic><tp:taxon-name><tp:taxon-name-part taxon-name-part-type="genus" reg="Dioxys">D.</tp:taxon-name-part><tp:taxon-name-part taxon-name-part-type="species" reg="pumilus">pumilus</tp:taxon-name-part></tp:taxon-name></italic> sensu lato, and to act as the senior name for the western population which is newly considered to be specifically distinct. Specific characters allowing its recognition are specified in the identification key and in Section 10 on <italic><tp:taxon-name><tp:taxon-name-part taxon-name-part-type="genus" reg="Dioxys">D.</tp:taxon-name-part><tp:taxon-name-part taxon-name-part-type="species" reg="pumilus">pumilus</tp:taxon-name-part></tp:taxon-name></italic>. The <tp:taxon-name><tp:taxon-name-part taxon-name-part-type="order">Hymenoptera</tp:taxon-name-part></tp:taxon-name> part of the De Stefani collection is considered to be lost (e.g., <xref ref-type="bibr" rid="B14">Gusenleitner and Schwarz 2002</xref>; <xref ref-type="bibr" rid="B6">Cornalba et al. 2024</xref>), and hence no-one has been able to retrieve the original material of <italic><tp:taxon-name><tp:taxon-name-part taxon-name-part-type="genus" reg="Dioxys">D.</tp:taxon-name-part><tp:taxon-name-part taxon-name-part-type="species" reg="varipes">varipes</tp:taxon-name-part></tp:taxon-name></italic> (e.g., <xref ref-type="bibr" rid="B46">Warncke 1977</xref>). The selected specimen is from Sicily, the original terra typica (<xref ref-type="bibr" rid="B8">De Stefani 1887</xref>), and morphologically conforms not only to the original description, but also to subsequent use of this species concept. Specifically, De Stefani describes the female as: “Piccola, ugualmente punteggiata in tutto il corpo; la testa ed il corsaletto neri rivestiti di breve pelurie cenerina più marcata sul volto… L’addome è rosso ferrugineol al primo, secondo e terzo segmento, spesso il quarto segmento comunemente nero è mischiato irregolarmente a del color rosso…” [Small, evenly punctured over the entire body, the head and mesosoma black and covered with short ash-coloured hairs, these more pronounced on the head… Metasoma red on terga 1–3, the 4<sup>th</sup> segment is usually black but can be irregularly mixed with red…]. The body length was also given as 5½–6½ mm. This can only correspond to one species on the island of Sicily, namely the western sister taxon that is morphologically very close to <italic><tp:taxon-name><tp:taxon-name-part taxon-name-part-type="genus" reg="Dioxys">D.</tp:taxon-name-part><tp:taxon-name-part taxon-name-part-type="species" reg="pumilus">pumilus</tp:taxon-name-part></tp:taxon-name></italic>. The selected neotype matches this description in the distribution of ashy hairs (Fig. <xref ref-type="fig" rid="F13">13B–D</xref>) and the colouration of the terga (Fig. <xref ref-type="fig" rid="F13">13E, F</xref>). The neotype is deposited in the <named-content xmlns:xlink="http://www.w3.org/1999/xlink" content-type="dwc:institutional_code" xlink:title="Naturalis Biodiversity Center, Leiden, the Netherlands" xlink:href="http://grbio.org/institution/national-museum-natural-history-naturalis" xlink:type="simple">RMNH</named-content> collection.</p><p>Finally, it is necessary to deal with the taxon <italic><tp:taxon-name><tp:taxon-name-part taxon-name-part-type="genus" reg="Dioxys">Dioxys</tp:taxon-name-part><tp:taxon-name-part taxon-name-part-type="species" reg="falsificus">falsificus</tp:taxon-name-part></tp:taxon-name></italic> Engel, 2023. Engel described this taxon based on two females and two males (all from Algeciras in the extreme south of southern Spain, collected by K.M. Guichard), comparing it to <italic><tp:taxon-name><tp:taxon-name-part taxon-name-part-type="genus" reg="Dioxys">D.</tp:taxon-name-part><tp:taxon-name-part taxon-name-part-type="species" reg="pumilus">pumilus</tp:taxon-name-part></tp:taxon-name></italic>. However, the description of this taxon is unsupported, and is based on material separated by D. Baker as “undescribed” and which was deposited in the Snow Entomological Collection after his death. Understanding the taxon therefore requires both an understanding of West Palaearctic <italic><tp:taxon-name><tp:taxon-name-part taxon-name-part-type="genus" reg="Dioxys">Dioxys</tp:taxon-name-part></tp:taxon-name></italic> and an understanding of the species concepts used by Baker, Warncke, and Popov.</p><p>Baker did not publish on <italic><tp:taxon-name><tp:taxon-name-part taxon-name-part-type="genus" reg="Dioxys">Dioxys</tp:taxon-name-part></tp:taxon-name></italic> in a strict sense (though see <xref ref-type="bibr" rid="B2">Baker 1998</xref> for work on <tp:taxon-name><tp:taxon-name-part taxon-name-part-type="tribe">Dioxyini</tp:taxon-name-part></tp:taxon-name>), but he disagreed with Warncke’s creation of <italic><tp:taxon-name><tp:taxon-name-part taxon-name-part-type="genus" reg="Dioxys">D.</tp:taxon-name-part><tp:taxon-name-part taxon-name-part-type="species" reg="heinrichi">heinrichi</tp:taxon-name-part></tp:taxon-name></italic> from north-west Africa. Baker re-determined a male paratype of <italic><tp:taxon-name><tp:taxon-name-part taxon-name-part-type="genus" reg="Dioxys">D.</tp:taxon-name-part><tp:taxon-name-part taxon-name-part-type="species" reg="heinrichi">heinrichi</tp:taxon-name-part></tp:taxon-name></italic> (<named-content xmlns:xlink="http://www.w3.org/1999/xlink" content-type="dwc:institutional_code" xlink:title="Natural History Museum, London, United Kingdom" xlink:href="http://grbio.org/institution/natural-history-museum-london" xlink:type="simple">NHMUK</named-content>) as <italic><tp:taxon-name><tp:taxon-name-part taxon-name-part-type="genus" reg="Dioxys">D.</tp:taxon-name-part><tp:taxon-name-part taxon-name-part-type="species" reg="maroccanus">maroccanus</tp:taxon-name-part></tp:taxon-name></italic> (Fig. <xref ref-type="fig" rid="F9">9A</xref>; see Section 6), indicating that he did not accept Warncke’s synonymy of <italic><tp:taxon-name><tp:taxon-name-part taxon-name-part-type="genus" reg="Dioxys">D.</tp:taxon-name-part><tp:taxon-name-part taxon-name-part-type="species" reg="maroccanus">maroccanus</tp:taxon-name-part></tp:taxon-name></italic> with <tp:taxon-name><tp:taxon-name-part taxon-name-part-type="genus" reg="Dioxys">D.</tp:taxon-name-part><tp:taxon-name-part taxon-name-part-type="species" reg="pumilus">pumilus</tp:taxon-name-part><tp:taxon-name-part taxon-name-part-type="infraspecific-rank">ssp.</tp:taxon-name-part><tp:taxon-name-part taxon-name-part-type="subspecies" reg="varipes">varipes</tp:taxon-name-part></tp:taxon-name>. Examination of the holotype of <italic><tp:taxon-name><tp:taxon-name-part taxon-name-part-type="genus" reg="Dioxys">D.</tp:taxon-name-part><tp:taxon-name-part taxon-name-part-type="species" reg="maroccanus">maroccanus</tp:taxon-name-part></tp:taxon-name></italic> (Fig. <xref ref-type="fig" rid="F14">14A–D</xref>), the synonymy of Warncke is correct, as the type specimen shows very short scutal hairs (shorter than the diameter of a lateral ocellus), and the genital capsule is typical (gonostyli apically slightly broadened but without laterally projecting triangular teeth). Baker was therefore de facto operating under the position that there was no name available for western populations of “<italic><tp:taxon-name><tp:taxon-name-part taxon-name-part-type="genus" reg="Dioxys">D.</tp:taxon-name-part><tp:taxon-name-part taxon-name-part-type="species" reg="pumilus">pumilus</tp:taxon-name-part></tp:taxon-name></italic>” in Morocco or Spain. Considering that the type material of <italic><tp:taxon-name><tp:taxon-name-part taxon-name-part-type="genus" reg="Dioxys">D.</tp:taxon-name-part><tp:taxon-name-part taxon-name-part-type="species" reg="falsificus">falsificus</tp:taxon-name-part></tp:taxon-name></italic> comes from Algeciras and was collected by Guichard in 1974, that <xref ref-type="bibr" rid="B46">Warncke (1977</xref>: 275) lists Algeciras within the distribution of <tp:taxon-name><tp:taxon-name-part taxon-name-part-type="genus" reg="Dioxys">D.</tp:taxon-name-part><tp:taxon-name-part taxon-name-part-type="species" reg="pumilus">pumilus</tp:taxon-name-part><tp:taxon-name-part taxon-name-part-type="infraspecific-rank">ssp.</tp:taxon-name-part><tp:taxon-name-part taxon-name-part-type="subspecies" reg="varipes">varipes</tp:taxon-name-part></tp:taxon-name>, and he was known to have revised Guichard’s material in the <named-content xmlns:xlink="http://www.w3.org/1999/xlink" content-type="dwc:institutional_code" xlink:title="Natural History Museum, London, United Kingdom" xlink:href="http://grbio.org/institution/natural-history-museum-london" xlink:type="simple">NHMUK</named-content>, it is likely that Warncke inspected these specimens himself. They may have been taken by Baker from the <named-content xmlns:xlink="http://www.w3.org/1999/xlink" content-type="dwc:institutional_code" xlink:title="Natural History Museum, London, United Kingdom" xlink:href="http://grbio.org/institution/natural-history-museum-london" xlink:type="simple">NHMUK</named-content> directly (temporary staff appointment 1981–1982; <xref ref-type="bibr" rid="B34">O’Toole 2006</xref>) before ending up in his personal collection which was then deposited in the <named-content xmlns:xlink="http://www.w3.org/1999/xlink" content-type="dwc:institutional_code" xlink:title="University of Kansas Natural History Museum, Lawrence, Kansas, USA" xlink:href="http://grbio.org/institution/university-kansas-biodiversity-institute" xlink:type="simple">SEMC</named-content>.</p><p>Morphologically, the description of <italic><tp:taxon-name><tp:taxon-name-part taxon-name-part-type="genus" reg="Dioxys">D.</tp:taxon-name-part><tp:taxon-name-part taxon-name-part-type="species" reg="falsificus">falsificus</tp:taxon-name-part></tp:taxon-name></italic> is based on very subtle morphological characters (female T1 without a latitudinal carina, female apex of T6 more broadly rounded, apical margin of S5 with minute medial emargination, male S6 with short longitudinal carina medially). Interpretation of the significance of these characters is difficult. Measurement of the width:length ratio of T6 produces values of between 1.5–1.6:1; specimens from the western Mediterranean have T6 slightly broader compared to <italic><tp:taxon-name><tp:taxon-name-part taxon-name-part-type="genus" reg="Dioxys">D.</tp:taxon-name-part><tp:taxon-name-part taxon-name-part-type="species" reg="pumilus">pumilus</tp:taxon-name-part></tp:taxon-name></italic> and <italic><tp:taxon-name><tp:taxon-name-part taxon-name-part-type="genus" reg="Dioxys">D.</tp:taxon-name-part><tp:taxon-name-part taxon-name-part-type="species" reg="cypriacus">cypriacus</tp:taxon-name-part></tp:taxon-name></italic> (Fig. <xref ref-type="fig" rid="F1">1F</xref>, specimen illustrated is from Morocco, see identification key couplet 7), but this value is so similar that it is difficult to use. In any case, <italic><tp:taxon-name><tp:taxon-name-part taxon-name-part-type="genus" reg="Dioxys">D.</tp:taxon-name-part><tp:taxon-name-part taxon-name-part-type="species" reg="falsificus">falsificus</tp:taxon-name-part></tp:taxon-name></italic> does not seem to differ from this broader western Mediterranean trend. Examined female specimens of <italic><tp:taxon-name><tp:taxon-name-part taxon-name-part-type="genus" reg="Dioxys">D.</tp:taxon-name-part><tp:taxon-name-part taxon-name-part-type="species" reg="varipes">varipes</tp:taxon-name-part></tp:taxon-name></italic> from Morocco and Italy (Sicily), <italic><tp:taxon-name><tp:taxon-name-part taxon-name-part-type="genus" reg="Dioxys">D.</tp:taxon-name-part><tp:taxon-name-part taxon-name-part-type="species" reg="pumilus">pumilus</tp:taxon-name-part></tp:taxon-name></italic> from Greece (Peloponnese) and Syria, and <italic><tp:taxon-name><tp:taxon-name-part taxon-name-part-type="genus" reg="Dioxys">D.</tp:taxon-name-part><tp:taxon-name-part taxon-name-part-type="species" reg="cypriacus">cypriacus</tp:taxon-name-part></tp:taxon-name></italic> (Cyprus) show this subtle latitudinal carina on T1, which seems absent on the Iberian specimens that could be inspected. However, when present, the carina is not strongly produced and often disappears into the surrounding punctures. It is not clear if Engel inspected any other specimens from Iberia or Morocco to investigate how consistent these putative characters are. When considered against the difference observed in the genital capsule between <italic><tp:taxon-name><tp:taxon-name-part taxon-name-part-type="genus" reg="Dioxys">D.</tp:taxon-name-part><tp:taxon-name-part taxon-name-part-type="species" reg="varipes">varipes</tp:taxon-name-part></tp:taxon-name></italic> and <italic><tp:taxon-name><tp:taxon-name-part taxon-name-part-type="genus" reg="Dioxys">D.</tp:taxon-name-part><tp:taxon-name-part taxon-name-part-type="species" reg="pumilus">pumilus</tp:taxon-name-part></tp:taxon-name></italic>, this weak carina on T1 is considered an inconsistent character with poor discriminatory power.</p><p>Moreover, <xref ref-type="bibr" rid="B48">Wood (2023)</xref> and <xref ref-type="bibr" rid="B49">Wood et al. (2024)</xref> presented COI barcode genetic data for “<italic><tp:taxon-name><tp:taxon-name-part taxon-name-part-type="genus" reg="Dioxys">D.</tp:taxon-name-part><tp:taxon-name-part taxon-name-part-type="species" reg="pumilus">pumilus</tp:taxon-name-part></tp:taxon-name></italic>” (now considered under the name <italic><tp:taxon-name><tp:taxon-name-part taxon-name-part-type="genus" reg="Dioxys">D.</tp:taxon-name-part><tp:taxon-name-part taxon-name-part-type="species" reg="varipes">varipes</tp:taxon-name-part></tp:taxon-name></italic>) from central and southern Spain (Madrid, Granada), southern Portugal (Algarve), and northern Morocco (Fès-Meknès). Sequences form a group with some genetic divergence, with average separation of 3.08% (range 0.15–6.16%). Whilst variation within Iberian populations was low (average 0.20%), the highest divergence was actually seen between the two Moroccan specimens, at 6.16%. Iberian sequences were therefore separated from the two Moroccan sequences by 4.51% (range 4.41–4.56%) and 3.50% (range 3.34–3.65%). Consequently, due to this variation, the Moroccan sequences do not form a direct sister group to Iberian sequences, with the two Moroccan sequences instead adjacent so that three Iberian sequences plus one Moroccan sequence are sisters, plus one additional Moroccan sequence as sister to this grouping (see <xref ref-type="bibr" rid="B48">Wood 2023</xref>: fig. 5).</p><p>Care should be taken in interpreting these results. The two Moroccan specimens come from the same province, were separated by just 65 kilometres, and were caught four days apart (see examined material). However, the specimen from Ahermoumou (WPATW760-22) comes from a moderate elevation of 900 m a.s.l. in an area with Mediterranean climate and mixed wooded vegetation where olive is cultivated. In contrast, the specimen from Boulemane (WPATW761-22) comes from high elevation at 1900 m a.s.l. from dry steppe desert. The observed higher genetic diversity in North African populations (based on the two sequences individuals) does not correspond to an apparent morphological difference in Morocco specimens themselves or between Moroccan and Iberian specimens. In the absence of morphological differences, North African and Iberian specimens are considered to be conspecific.</p><p>In this context, the name <italic><tp:taxon-name><tp:taxon-name-part taxon-name-part-type="genus" reg="Dioxys">D.</tp:taxon-name-part><tp:taxon-name-part taxon-name-part-type="species" reg="maroccanus">maroccanus</tp:taxon-name-part></tp:taxon-name></italic> is available to be applied to Iberian populations, at least in principle. Even if the extreme western populations of the taxon in Morocco and Iberia were found not to be conspecific with <italic><tp:taxon-name><tp:taxon-name-part taxon-name-part-type="genus" reg="Dioxys">D.</tp:taxon-name-part><tp:taxon-name-part taxon-name-part-type="species" reg="varipes">varipes</tp:taxon-name-part></tp:taxon-name></italic> populations on Sicily, <italic><tp:taxon-name><tp:taxon-name-part taxon-name-part-type="genus" reg="Dioxys">D.</tp:taxon-name-part><tp:taxon-name-part taxon-name-part-type="species" reg="maroccanus">maroccanus</tp:taxon-name-part></tp:taxon-name></italic> could be applied to specimens in the first instance from northern Morocco, the <italic>locus typicus.</italic> Since <xref ref-type="bibr" rid="B9">Engel’s (2023)</xref> paper does not mention the work of Popov once, and has not published information concerning morphological variation in <italic><tp:taxon-name><tp:taxon-name-part taxon-name-part-type="genus" reg="Dioxys">D.</tp:taxon-name-part><tp:taxon-name-part taxon-name-part-type="species" reg="pumilus">pumilus</tp:taxon-name-part></tp:taxon-name></italic> sensu lato more broadly, <italic><tp:taxon-name><tp:taxon-name-part taxon-name-part-type="genus" reg="Dioxys">D.</tp:taxon-name-part><tp:taxon-name-part taxon-name-part-type="species" reg="falsificus">falsificus</tp:taxon-name-part></tp:taxon-name></italic> is considered to not have been convincingly separated from <italic><tp:taxon-name><tp:taxon-name-part taxon-name-part-type="genus" reg="Dioxys">D.</tp:taxon-name-part><tp:taxon-name-part taxon-name-part-type="species" reg="maroccanus">maroccanus</tp:taxon-name-part></tp:taxon-name></italic> (the position that <italic><tp:taxon-name><tp:taxon-name-part taxon-name-part-type="genus" reg="Dioxys">D.</tp:taxon-name-part><tp:taxon-name-part taxon-name-part-type="species" reg="maroccanus">maroccanus</tp:taxon-name-part></tp:taxon-name></italic> is not synonymous with <italic><tp:taxon-name><tp:taxon-name-part taxon-name-part-type="genus" reg="Dioxys">D.</tp:taxon-name-part><tp:taxon-name-part taxon-name-part-type="species" reg="pumilus">pumilus</tp:taxon-name-part></tp:taxon-name></italic> sensu Warncke being a key assumption inherent in following the unpublished position of Baker). Moreover, since no additional material outside of the four type specimens was revised (or if it was, this was not mentioned), convincing evidence for <italic><tp:taxon-name><tp:taxon-name-part taxon-name-part-type="genus" reg="Dioxys">D.</tp:taxon-name-part><tp:taxon-name-part taxon-name-part-type="species" reg="falsificus">falsificus</tp:taxon-name-part></tp:taxon-name></italic> being consistently morphologically separated from populations from Sicily is lacking. Therefore, <italic><tp:taxon-name><tp:taxon-name-part taxon-name-part-type="genus" reg="Dioxys">D.</tp:taxon-name-part><tp:taxon-name-part taxon-name-part-type="species" reg="falsificus">falsificus</tp:taxon-name-part></tp:taxon-name></italic> is synonymised with <italic><tp:taxon-name><tp:taxon-name-part taxon-name-part-type="genus" reg="Dioxys">D.</tp:taxon-name-part><tp:taxon-name-part taxon-name-part-type="species" reg="varipes">varipes</tp:taxon-name-part></tp:taxon-name></italic> syn. nov.</p></tp:treatment-sec><tp:treatment-sec sec-type="distribution" id="SECID0ER1AK"><title>Distribution.</title><p>Portugal, Spain, Italy (Sicily), Morocco, Algeria, Tunisia, Libya* (De Stefani, 1887; <xref ref-type="bibr" rid="B38">Popov 1936</xref> as <italic><tp:taxon-name><tp:taxon-name-part taxon-name-part-type="genus" reg="Dioxys">D.</tp:taxon-name-part><tp:taxon-name-part taxon-name-part-type="species" reg="maroccanus">maroccanus</tp:taxon-name-part></tp:taxon-name></italic>; <xref ref-type="bibr" rid="B46">Warncke 1977</xref> partim, as <tp:taxon-name><tp:taxon-name-part taxon-name-part-type="genus" reg="Dioxys">D.</tp:taxon-name-part><tp:taxon-name-part taxon-name-part-type="species" reg="pumilus">pumilus</tp:taxon-name-part><tp:taxon-name-part taxon-name-part-type="infraspecific-rank">ssp.</tp:taxon-name-part><tp:taxon-name-part taxon-name-part-type="subspecies" reg="varipes">varipes</tp:taxon-name-part></tp:taxon-name>; <xref ref-type="bibr" rid="B20">Kuhlmann et al. 2014</xref> partim, as <italic><tp:taxon-name><tp:taxon-name-part taxon-name-part-type="genus" reg="Dioxys">D.</tp:taxon-name-part><tp:taxon-name-part taxon-name-part-type="species" reg="pumilus">pumilus</tp:taxon-name-part></tp:taxon-name></italic>; <xref ref-type="bibr" rid="B3">Baldock et al. 2018</xref> as <italic><tp:taxon-name><tp:taxon-name-part taxon-name-part-type="genus" reg="Dioxys">D.</tp:taxon-name-part><tp:taxon-name-part taxon-name-part-type="species" reg="pumilus">pumilus</tp:taxon-name-part></tp:taxon-name></italic>; Bogusch partim, as <italic><tp:taxon-name><tp:taxon-name-part taxon-name-part-type="genus" reg="Dioxys">D.</tp:taxon-name-part><tp:taxon-name-part taxon-name-part-type="species" reg="pumilus">pumilus</tp:taxon-name-part></tp:taxon-name></italic>; Wood, 2023 as <italic><tp:taxon-name><tp:taxon-name-part taxon-name-part-type="genus" reg="Dioxys">D.</tp:taxon-name-part><tp:taxon-name-part taxon-name-part-type="species" reg="pumilus">pumilus</tp:taxon-name-part></tp:taxon-name></italic>).</p></tp:treatment-sec><tp:treatment-sec><!--Section generated to contain objects referenced in tp:taxon-treatment.--><fig id="F9" position="float" orientation="portrait"><object-id xmlns:xlink="http://www.w3.org/1999/xlink" content-type="doi" xlink:type="simple">10.3897/zookeys.1226.138377.figure9</object-id><object-id xmlns:xlink="http://www.w3.org/1999/xlink" content-type="arpha" xlink:type="simple">D68F1E90-180A-59D9-ADC6-C33709A27374</object-id><label>Figure 9.</label><caption><p><italic><tp:taxon-name><tp:taxon-name-part taxon-name-part-type="genus" reg="Dioxys">Dioxys</tp:taxon-name-part><tp:taxon-name-part taxon-name-part-type="species" reg="heinrichi">heinrichi</tp:taxon-name-part></tp:taxon-name></italic> Warncke, 1977, male paratype (<named-content xmlns:xlink="http://www.w3.org/1999/xlink" content-type="dwc:institutional_code" xlink:title="Natural History Museum, London, United Kingdom" xlink:href="http://grbio.org/institution/natural-history-museum-london" xlink:type="simple">NHMUK</named-content>) <bold>A</bold> Label details <bold>B</bold> habitus, profile view <bold>C</bold> head, frontal view <bold>D</bold> T4–T6, dorsal view <bold>E</bold> S3–S6, ventrolateral view <bold>F</bold> genital capsule, dorsal view.</p></caption><graphic xmlns:xlink="http://www.w3.org/1999/xlink" xlink:href="zookeys-1226-261_article-138377__-g009.jpg" position="float" orientation="portrait" xlink:type="simple" id="oo_1246631.jpg"><uri content-type="original_file" xlink:type="simple">https://binary.pensoft.net/fig/1246631</uri></graphic></fig><fig id="F1" position="float" orientation="portrait"><object-id xmlns:xlink="http://www.w3.org/1999/xlink" content-type="doi" xlink:type="simple">10.3897/zookeys.1226.138377.figure1</object-id><object-id xmlns:xlink="http://www.w3.org/1999/xlink" content-type="arpha" xlink:type="simple">24EA41B4-1803-531A-BB32-B0E76F5A6884</object-id><label>Figure 1.</label><caption><p>Female <italic><tp:taxon-name><tp:taxon-name-part taxon-name-part-type="genus" reg="Dioxys">Dioxys</tp:taxon-name-part></tp:taxon-name></italic> species, T6, dorsal view <bold>A</bold><italic><tp:taxon-name><tp:taxon-name-part taxon-name-part-type="genus" reg="Dioxys">Dioxys</tp:taxon-name-part><tp:taxon-name-part taxon-name-part-type="species" reg="cinctus">cinctus</tp:taxon-name-part></tp:taxon-name></italic> (Jurine, 1807) (Spain) <bold>B</bold><italic><tp:taxon-name><tp:taxon-name-part taxon-name-part-type="genus" reg="Dioxys">Dioxys</tp:taxon-name-part><tp:taxon-name-part taxon-name-part-type="species" reg="rotundatus">rotundatus</tp:taxon-name-part></tp:taxon-name></italic> Pérez, 1884 (Morocco) <bold>C</bold><italic><tp:taxon-name><tp:taxon-name-part taxon-name-part-type="genus" reg="Dioxys">Dioxys</tp:taxon-name-part><tp:taxon-name-part taxon-name-part-type="species" reg="rufipes">rufipes</tp:taxon-name-part></tp:taxon-name></italic> Morawitz, 1875 (Turkey) <bold>D</bold><italic><tp:taxon-name><tp:taxon-name-part taxon-name-part-type="genus" reg="Dioxys">Dioxys</tp:taxon-name-part><tp:taxon-name-part taxon-name-part-type="species" reg="pumilus">pumilus</tp:taxon-name-part></tp:taxon-name></italic> Gerstäcker, 1869 (Greece: Kos) <bold>E</bold><italic><tp:taxon-name><tp:taxon-name-part taxon-name-part-type="genus" reg="Dioxys">Dioxys</tp:taxon-name-part><tp:taxon-name-part taxon-name-part-type="species" reg="cypriacus">cypriacus</tp:taxon-name-part></tp:taxon-name></italic> Popov, 1944 (Cyprus) <bold>F</bold><italic><tp:taxon-name><tp:taxon-name-part taxon-name-part-type="genus" reg="Dioxys">Dioxys</tp:taxon-name-part><tp:taxon-name-part taxon-name-part-type="species" reg="varipes">varipes</tp:taxon-name-part></tp:taxon-name></italic> De Stefani, 1887 (Morocco).</p></caption><graphic xmlns:xlink="http://www.w3.org/1999/xlink" xlink:href="zookeys-1226-261_article-138377__-g001.jpg" position="float" orientation="portrait" xlink:type="simple" id="oo_1246623.jpg"><uri content-type="original_file" xlink:type="simple">https://binary.pensoft.net/fig/1246623</uri></graphic></fig></tp:treatment-sec><ref-list><ref id="B14"><mixed-citation xmlns:xlink="http://www.w3.org/1999/xlink" xlink:type="simple"><person-group><name name-style="western"><surname>Gusenleitner</surname><given-names>F</given-names></name><name name-style="western"><surname>Schwarz</surname><given-names>M</given-names></name></person-group> (<year>2002</year>) <article-title>Weltweite Checkliste der Bienengattung <italic><tp:taxon-name><tp:taxon-name-part taxon-name-part-type="subgenus">Andrena</tp:taxon-name-part></tp:taxon-name></italic> mit Bemerkungen und Ergänzungen zu paläarktischen Arten (<tp:taxon-name><tp:taxon-name-part taxon-name-part-type="order">Hymenoptera</tp:taxon-name-part></tp:taxon-name>, <tp:taxon-name><tp:taxon-name-part taxon-name-part-type="family">Apidae</tp:taxon-name-part></tp:taxon-name>, <tp:taxon-name><tp:taxon-name-part taxon-name-part-type="subfamily">Andreninae</tp:taxon-name-part></tp:taxon-name>, <tp:taxon-name><tp:taxon-name-part taxon-name-part-type="subgenus">Andrena</tp:taxon-name-part></tp:taxon-name>).</article-title><source>Entomofauna Supplement</source><volume>10</volume>: <fpage>1</fpage>–<lpage>1280</lpage>.</mixed-citation></ref><ref id="B6"><mixed-citation xmlns:xlink="http://www.w3.org/1999/xlink" xlink:type="simple"><person-group><name name-style="western"><surname>Cornalba</surname><given-names>M</given-names></name><name name-style="western"><surname>Quaranta</surname><given-names>M</given-names></name><name name-style="western"><surname>Selis</surname><given-names>M</given-names></name><name name-style="western"><surname>Flaminio</surname><given-names>S</given-names></name><name name-style="western"><surname>Gamba</surname><given-names>S</given-names></name><name name-style="western"><surname>Mei</surname><given-names>M</given-names></name><name name-style="western"><surname>Bonifacino</surname><given-names>M</given-names></name><name name-style="western"><surname>Cappellari</surname><given-names>A</given-names></name><name name-style="western"><surname>Catania</surname><given-names>R</given-names></name><name name-style="western"><surname>Niolu</surname><given-names>R</given-names></name><name name-style="western"><surname>Tempesti</surname><given-names>S</given-names></name><name name-style="western"><surname>Biella</surname><given-names>P</given-names></name></person-group> (<year>2024</year>) Exploring the hidden riches: Recent remarkable faunistic records and range extensions in the bee fauna of Italy (<tp:taxon-name><tp:taxon-name-part taxon-name-part-type="order">Hymenoptera</tp:taxon-name-part></tp:taxon-name>, <tp:taxon-name><tp:taxon-name-part taxon-name-part-type="superfamily">Apoidea</tp:taxon-name-part></tp:taxon-name>, <tp:taxon-name><tp:taxon-name-part taxon-name-part-type="clade">Anthophila</tp:taxon-name-part></tp:taxon-name>). Biodiversity Data Journal 12: e116014. <ext-link xlink:href="10.3897/BDJ.12.e116014" ext-link-type="doi" xlink:type="simple">https://doi.org/10.3897/BDJ.12.e116014</ext-link></mixed-citation></ref><ref id="B46"><mixed-citation xmlns:xlink="http://www.w3.org/1999/xlink" xlink:type="simple"><person-group><name name-style="western"><surname>Warncke</surname><given-names>K</given-names></name></person-group> (<year>1977</year>) <article-title>Beitrag zur Systematik der westpaläarktischen Bienengattung <italic><tp:taxon-name><tp:taxon-name-part taxon-name-part-type="genus">Dioxys</tp:taxon-name-part></tp:taxon-name></italic> Lep. &amp; Serv. (<tp:taxon-name><tp:taxon-name-part taxon-name-part-type="order">Hymenoptera</tp:taxon-name-part></tp:taxon-name>, <tp:taxon-name><tp:taxon-name-part taxon-name-part-type="superfamily">Apoidea</tp:taxon-name-part></tp:taxon-name>).</article-title><source>Reichenbachia</source><volume>16</volume>: <fpage>265</fpage>–<lpage>282</lpage>.</mixed-citation></ref><ref id="B8"><mixed-citation xmlns:xlink="http://www.w3.org/1999/xlink" xlink:type="simple"><person-group><name name-style="western"><surname>De Stefani</surname><given-names>T</given-names></name></person-group> (<year>1887</year>) Un nuovo genere di Crabronidi ed altri Imenotteri nuovi o poco cogniti raccolti in Sicilia. Il Naturalista Siciliano 6: 85–90, 110–114, 143–147.</mixed-citation></ref><ref id="B2"><mixed-citation xmlns:xlink="http://www.w3.org/1999/xlink" xlink:type="simple"><person-group><name name-style="western"><surname>Baker</surname><given-names>DB</given-names></name></person-group> (<year>1998</year>) <article-title>On some cleptoparasitic bees of the genera <italic><tp:taxon-name><tp:taxon-name-part taxon-name-part-type="genus">Aglaoapis</tp:taxon-name-part></tp:taxon-name></italic> and <italic><tp:taxon-name><tp:taxon-name-part taxon-name-part-type="genus">Paradioxys</tp:taxon-name-part></tp:taxon-name></italic> (<tp:taxon-name><tp:taxon-name-part taxon-name-part-type="order">Hymenoptera</tp:taxon-name-part></tp:taxon-name>, <tp:taxon-name><tp:taxon-name-part taxon-name-part-type="superfamily">Apoidea</tp:taxon-name-part></tp:taxon-name>, <tp:taxon-name><tp:taxon-name-part taxon-name-part-type="family">Megachilidae</tp:taxon-name-part></tp:taxon-name>), with the description of a remarkable new species.</article-title><source>Entomologist’s Gazette</source><volume>49</volume>: <fpage>203</fpage>–<lpage>208</lpage>.</mixed-citation></ref><ref id="B34"><mixed-citation xmlns:xlink="http://www.w3.org/1999/xlink" xlink:type="simple"><person-group><name name-style="western"><surname>O’Toole</surname><given-names>C.</given-names></name></person-group> (<year>2006</year>) <article-title>Obituary Donald Burton Baker (1922–2004).</article-title><source>Entomologist’s Monthly Magazine</source><volume>142</volume>: <fpage>177</fpage>–<lpage>183</lpage>.</mixed-citation></ref><ref id="B48"><mixed-citation xmlns:xlink="http://www.w3.org/1999/xlink" xlink:type="simple"><person-group><name name-style="western"><surname>Wood</surname><given-names>TJ</given-names></name></person-group> (<year>2023</year>) <article-title>Bee species newly recorded for the Moroccan fauna, including two new species of <italic><tp:taxon-name><tp:taxon-name-part taxon-name-part-type="genus">Ammobatoides</tp:taxon-name-part></tp:taxon-name></italic> and <italic><tp:taxon-name><tp:taxon-name-part taxon-name-part-type="genus">Thyreus</tp:taxon-name-part></tp:taxon-name></italic> (<tp:taxon-name><tp:taxon-name-part taxon-name-part-type="order">Hymenoptera</tp:taxon-name-part></tp:taxon-name>: <tp:taxon-name><tp:taxon-name-part taxon-name-part-type="clade">Anthophila</tp:taxon-name-part></tp:taxon-name>). Annales de la Société entomologique de France (N.S.</article-title><source>)</source><volume>59</volume>: <fpage>177</fpage>–<lpage>203</lpage>. <ext-link xlink:href="10.1080/00379271.2023.2215216" ext-link-type="doi" xlink:type="simple">https://doi.org/10.1080/00379271.2023.2215216</ext-link></mixed-citation></ref><ref id="B49"><mixed-citation xmlns:xlink="http://www.w3.org/1999/xlink" xlink:type="simple"><person-group><name name-style="western"><surname>Wood</surname><given-names>TJ</given-names></name><name name-style="western"><surname>Gaspar</surname><given-names>H</given-names></name><name name-style="western"><surname>Le Divelec</surname><given-names>R</given-names></name><name name-style="western"><surname>Penado</surname><given-names>A</given-names></name><name name-style="western"><surname>Silva</surname><given-names>TL</given-names></name><name name-style="western"><surname>Mata</surname><given-names>VA</given-names></name><name name-style="western"><surname>Veríssimo</surname><given-names>J</given-names></name><name name-style="western"><surname>Michez</surname><given-names>D</given-names></name><name name-style="western"><surname>Castro</surname><given-names>S</given-names></name><name name-style="western"><surname>Loureiro</surname><given-names>J</given-names></name><name name-style="western"><surname>Beja</surname><given-names>P</given-names></name><name name-style="western"><surname>Ferreira</surname><given-names>S</given-names></name></person-group> (<year>2024</year>) The InBIO Barcoding Initiative Database: DNA barcodes of Iberian Bees, Biodiversity Data Journal 12: e117172. <ext-link xlink:href="10.3897/BDJ.12.e117172" ext-link-type="doi" xlink:type="simple">https://doi.org/10.3897/BDJ.12.e117172</ext-link></mixed-citation></ref><ref id="B9"><mixed-citation xmlns:xlink="http://www.w3.org/1999/xlink" xlink:type="simple"><person-group><name name-style="western"><surname>Engel</surname><given-names>A</given-names></name></person-group> (<year>2023</year>) <article-title>A new species of <tp:taxon-name><tp:taxon-name-part taxon-name-part-type="genus">Dioxys</tp:taxon-name-part></tp:taxon-name> Lepeletier &amp; Audinet-Serville from southern Spain, with notes on the classification of <tp:taxon-name><tp:taxon-name-part taxon-name-part-type="tribe">Dioxyini</tp:taxon-name-part></tp:taxon-name> (<tp:taxon-name><tp:taxon-name-part taxon-name-part-type="order">Hymenoptera</tp:taxon-name-part></tp:taxon-name>: <tp:taxon-name><tp:taxon-name-part taxon-name-part-type="family">Megachilidae</tp:taxon-name-part></tp:taxon-name>).</article-title><source>Entomologist’s Monthly Magazine</source><volume>159</volume>: <fpage>175</fpage>–<lpage>182</lpage>. <ext-link xlink:href="10.31184/M00138908.1593.4198" ext-link-type="doi" xlink:type="simple">https://doi.org/10.31184/M00138908.1593.4198</ext-link></mixed-citation></ref><ref id="B38"><mixed-citation xmlns:xlink="http://www.w3.org/1999/xlink" xlink:type="simple"><person-group><name name-style="western"><surname>Popov</surname><given-names>VB</given-names></name></person-group> (<year>1936</year>) <article-title>To the knowledge of the genus <italic><tp:taxon-name><tp:taxon-name-part taxon-name-part-type="genus">Dioxys</tp:taxon-name-part></tp:taxon-name></italic> Lep. (<tp:taxon-name><tp:taxon-name-part taxon-name-part-type="order">Hymenoptera</tp:taxon-name-part></tp:taxon-name>, <tp:taxon-name><tp:taxon-name-part taxon-name-part-type="superfamily">Apoidea</tp:taxon-name-part></tp:taxon-name>).</article-title><source>Trudy Zoologicheskogo instituta Akademii nauk SSSR</source><volume>3</volume>: <fpage>3</fpage>–<lpage>32</lpage>. [In Russian]</mixed-citation></ref><ref id="B20"><mixed-citation xmlns:xlink="http://www.w3.org/1999/xlink" xlink:type="simple"><person-group><name name-style="western"><surname>Kuhlmann</surname><given-names>M</given-names></name><name name-style="western"><surname>Ascher</surname><given-names>JS</given-names></name><name name-style="western"><surname>Dathe</surname><given-names>HH</given-names></name><name name-style="western"><surname>Ebmer</surname><given-names>AW</given-names></name><name name-style="western"><surname>Hartmann</surname><given-names>P</given-names></name><name name-style="western"><surname>Michez</surname><given-names>D</given-names></name><name name-style="western"><surname>Müller</surname><given-names>A</given-names></name><name name-style="western"><surname>Patiny</surname><given-names>S</given-names></name><name name-style="western"><surname>Pauly</surname><given-names>A</given-names></name><name name-style="western"><surname>Praz</surname><given-names>C</given-names></name><name name-style="western"><surname>Rasmont</surname><given-names>P</given-names></name><name name-style="western"><surname>Risch</surname><given-names>S</given-names></name><name name-style="western"><surname>Scheuchl</surname><given-names>E</given-names></name><name name-style="western"><surname>Schwarz</surname><given-names>M</given-names></name><name name-style="western"><surname>Terzo</surname><given-names>M</given-names></name><name name-style="western"><surname>Williams</surname><given-names>PH</given-names></name><name name-style="western"><surname>Amiet</surname><given-names>F</given-names></name><name name-style="western"><surname>Baldock</surname><given-names>D</given-names></name><name name-style="western"><surname>Berg</surname><given-names>Ø</given-names></name><name name-style="western"><surname>Bogusch</surname><given-names>P</given-names></name><name name-style="western"><surname>Calabuig</surname><given-names>I</given-names></name><name name-style="western"><surname>Cederberg</surname><given-names>B</given-names></name><name name-style="western"><surname>Gogala</surname><given-names>A</given-names></name><name name-style="western"><surname>Gusenleitner</surname><given-names>F</given-names></name><name name-style="western"><surname>Josan</surname><given-names>Z</given-names></name><name name-style="western"><surname>Madsen</surname><given-names>HB</given-names></name><name name-style="western"><surname>Nilsson</surname><given-names>A</given-names></name><name name-style="western"><surname>Ødegaard</surname><given-names>F</given-names></name><name name-style="western"><surname>Ortiz-Sanchez</surname><given-names>J</given-names></name><name name-style="western"><surname>Paukkunen</surname><given-names>J</given-names></name><name name-style="western"><surname>Pawlikowski</surname><given-names>T</given-names></name><name name-style="western"><surname>Quaranta</surname><given-names>M</given-names></name><name name-style="western"><surname>Roberts</surname><given-names>SPM</given-names></name><name name-style="western"><surname>Sáropataki</surname><given-names>M</given-names></name><name name-style="western"><surname>Schwenninger</surname><given-names>HR</given-names></name><name name-style="western"><surname>Smit</surname><given-names>J</given-names></name><name name-style="western"><surname>Söderman</surname><given-names>G</given-names></name><name name-style="western"><surname>Tomozei</surname><given-names>B</given-names></name></person-group> (<year>2014</year>) Checklist of the Western Palaearctic Bees (<tp:taxon-name><tp:taxon-name-part taxon-name-part-type="order">Hymenoptera</tp:taxon-name-part></tp:taxon-name>: <tp:taxon-name><tp:taxon-name-part taxon-name-part-type="superfamily">Apoidea</tp:taxon-name-part></tp:taxon-name>: <tp:taxon-name><tp:taxon-name-part taxon-name-part-type="clade">Anthophila</tp:taxon-name-part></tp:taxon-name>). <ext-link xlink:href="http://westpalbees.myspecies.info" ext-link-type="uri" xlink:type="simple">http://westpalbees.myspecies.info</ext-link> [accessed 19 Sept 2024]</mixed-citation></ref><ref id="B3"><mixed-citation xmlns:xlink="http://www.w3.org/1999/xlink" xlink:type="simple"><person-group><name name-style="western"><surname>Baldock</surname><given-names>D</given-names></name><name name-style="western"><surname>Wood</surname><given-names>TJ</given-names></name><name name-style="western"><surname>Cross</surname><given-names>I</given-names></name><name name-style="western"><surname>Smit</surname><given-names>J</given-names></name></person-group> (<year>2018</year>) <article-title>The Bees of Portugal (<tp:taxon-name><tp:taxon-name-part taxon-name-part-type="order">Hymenoptera</tp:taxon-name-part></tp:taxon-name>: <tp:taxon-name><tp:taxon-name-part taxon-name-part-type="superfamily">Apoidea</tp:taxon-name-part></tp:taxon-name>: <tp:taxon-name><tp:taxon-name-part taxon-name-part-type="clade">Anthophila</tp:taxon-name-part></tp:taxon-name>).</article-title><source>Entomofauna Supplement</source><volume>22</volume>: <fpage>1</fpage>–<lpage>164</lpage>.</mixed-citation></ref></ref-list></tp:taxon-treatment>
